# Supplementary material for: (Z)-Ethyl 2-hy­droxy-4-oxo-4-(1,4,5,6,8-penta­meth­oxy­naphthalen-2-yl)but-2-enoate
Source: Acta Crystallogr Sect E Struct Rep Online. 2012 Dec 8;69(Pt 1):o54–5. doi: 10.1107/S1600536812049203 (PMC3588284; doi:10.1107/S1600536812049203)
Supplement: Supplementary file 1 [file e-69-00o54-sup1.cif]

##############################################################################
#                                                                            #
# This CIF contains the data in a paper accepted for publication in          #
# Acta Crystallographica Section E. It conforms to the requirements of       #
# Notes for Authors for Acta Crystallographica Section E, and has been       #
# peer reviewed under the auspices of the IUCr Commission on Journals.       #
#                                                                            #
# Full details of the Crystallographic Information File format               #
# are given in the paper "The Crystallographic Information File (CIF):       #
# a New Standard Archive File for Crystallography" by S. R. Hall, F. H.      #
# Allen and I. D. Brown [Acta Cryst. (1991), A47, 655-685].                  #
#                                                                            #
# The current version of the core CIF dictionary is obtainable from          #
# ftp://ftp.iucr.org/pub/cif_core.dic.                                       #
#                                                                            #
# Software is freely available for graphical display of the structure(s)     #
# in this CIF. For information consult the CIF software page                 #
# http://www.iucr.org/resources/cif/software.                                #
#                                                                            #
# This file may be used for bona fide research purposes within the           #
# scientific community so long as proper attribution is given to the journal # 
# article from which it was obtained.                                        #
#                                                                            #
##############################################################################
data_global
_audit_creation_method     'form.cif (version 2.0)'
_journal_data_validation_number     ?
_journal_date_recd_electronic     2012-11-28
_journal_date_accepted     2012-11-30
_journal_name_full     'Acta Crystallographica, Section E'
_journal_year     2013
_journal_volume     69
_journal_issue      1
_journal_page_first     o54
_journal_page_last     o55
_journal_paper_category     QO
_journal_paper_doi     10.1107/S1600536812049203
_journal_coeditor_code     BT6876
_publ_contact_author_name     'Prof. Charles B. de Koning'
_publ_contact_author_address
;
Molecular Sciences Institute
School of Chemistry
University of the Witwatersrand
PO Wits 2050
Johannesburg
South Africa
;
_publ_contact_author_email     'charles.dekoning@wits.ac.za'
_publ_contact_author_fax     'Int +27 11 717 6749'
_publ_contact_author_phone     'Int +27 11 717 6724'
_publ_section_title
;
(<i>Z</i>)-Ethyl
2-hydroxy-4-oxo-4-(1,4,5,6,8-pentamethoxynaphthalen-2-yl)but-2-enoate
;
loop_
    _publ_author_name
    _publ_author_footnote
    _publ_author_address
    'Pillay, Adushan' .
;Molecular Sciences Institute
School of Chemistry
University of the Witwatersrand
PO Wits 2050
Johannesburg
South Africa
;
    'Khorasani, Sanaz' .
;Molecular Sciences Institute
School of Chemistry
University of the Witwatersrand
PO Wits 2050
Johannesburg
South Africa
;
    'de Koning, Charles B.' .
;Molecular Sciences Institute
School of Chemistry
University of the Witwatersrand
PO Wits 2050
Johannesburg
South Africa
;
data_I
_audit_creation_method     SHELXL-97
_chemical_name_systematic
;
(<i>Z</i>)-Ethyl 2-hydroxy-4-oxo-4-(1,4,5,6,8-pentamethoxynaphthalen-2-yl)but-
2-enoate
;
_chemical_name_common     ?
_chemical_formula_moiety     'C21 H24 O9'
_chemical_formula_sum     'C21 H24 O9'
_chemical_formula_iupac     'C21 H24 O9'
_chemical_formula_weight     420.40
_chemical_melting_point     ?
_symmetry_cell_setting     triclinic
_symmetry_space_group_name_H-M     'P -1'
_symmetry_space_group_name_Hall     '-P 1'
loop_
    _symmetry_equiv_pos_as_xyz
    'x, y, z'
    '-x, -y, -z'
_cell_length_a     6.8019(4)
_cell_length_b     12.3042(6)
_cell_length_c     24.3971(12)
_cell_angle_alpha     100.002(4)
_cell_angle_beta     93.080(4)
_cell_angle_gamma     98.748(4)
_cell_volume     1980.67(18)
_cell_formula_units_Z     4
_cell_measurement_reflns_used     1943
_cell_measurement_theta_min     2.62
_cell_measurement_theta_max     25.04
_cell_measurement_temperature     173(2)
_exptl_crystal_description     needle
_exptl_crystal_colour     red
_exptl_crystal_size_max     0.39
_exptl_crystal_size_mid     0.16
_exptl_crystal_size_min     0.07
_exptl_crystal_density_diffrn     1.410
_exptl_crystal_density_meas     ?
_exptl_crystal_density_method     'not measured'
_exptl_crystal_F_000     888
_exptl_absorpt_coefficient_mu     0.111
_exptl_absorpt_correction_type     none
_exptl_absorpt_process_details     ?
_exptl_absorpt_correction_T_min     ?
_exptl_absorpt_correction_T_max     ?
_exptl_special_details     ?
_diffrn_ambient_temperature     173(2)
_diffrn_radiation_type     MoK\a
_diffrn_radiation_wavelength     0.71073
_diffrn_radiation_source     'fine-focus sealed tube'
_diffrn_radiation_monochromator     graphite
_diffrn_measurement_device_type     'Bruker APEXII CCD'
_diffrn_measurement_method     '\f and \w scans'
_diffrn_detector_area_resol_mean     ?
_diffrn_reflns_number     19594
_diffrn_reflns_av_R_equivalents     0.0830
_diffrn_reflns_av_sigmaI/netI     0.1376
_diffrn_reflns_theta_min     1.70
_diffrn_reflns_theta_max     26.00
_diffrn_reflns_theta_full     26.00
_diffrn_measured_fraction_theta_max     0.998
_diffrn_measured_fraction_theta_full     0.998
_diffrn_reflns_limit_h_min     -8
_diffrn_reflns_limit_h_max     8
_diffrn_reflns_limit_k_min     -15
_diffrn_reflns_limit_k_max     15
_diffrn_reflns_limit_l_min     -30
_diffrn_reflns_limit_l_max     30
_diffrn_standards_number     0
_diffrn_standards_interval_count     ?
_diffrn_standards_interval_time     ?
_diffrn_standards_decay_%     ?
_refine_special_details
;
Refinement of <i>F</i>^2^ against ALL reflections. The weighted <i>R</i>-factor
<i>wR</i> and goodness of fit <i>S</i> are based on <i>F</i>^2^, conventional
<i>R</i>-factors <i>R</i> are based on <i>F</i>, with <i>F</i> set to zero for
negative <i>F</i>^2^. The threshold expression of <i>F</i>^2^ >
\s(<i>F</i>^2^) is used only for calculating <i>R</i>-factors(gt) <i>etc</i>.
and is not relevant to the choice of reflections for refinement.
<i>R</i>-factors based on <i>F</i>^2^ are statistically about twice as large
as those based on <i>F</i>, and <i>R</i>- factors based on ALL data will be
even larger.
;
_reflns_number_total     7793
_reflns_number_gt     3172
_reflns_threshold_expression     I>2\s(I)
_refine_ls_structure_factor_coef     Fsqd
_refine_ls_matrix_type     full
_refine_ls_R_factor_all     0.1518
_refine_ls_R_factor_gt     0.0526
_refine_ls_wR_factor_gt     0.0913
_refine_ls_wR_factor_ref     0.1177
_refine_ls_goodness_of_fit_ref     0.839
_refine_ls_restrained_S_all     0.838
_refine_ls_number_reflns     7793
_refine_ls_number_parameters     572
_refine_ls_number_restraints     54
_refine_ls_hydrogen_treatment     constr
_refine_ls_weighting_scheme     calc
_refine_ls_weighting_details
                 'calc w=1/[\s^2^(Fo^2^)+(0.0343P)^2^] where P=(Fo^2^+2Fc^2^)/3'
_atom_sites_solution_hydrogens     geom
_atom_sites_solution_primary     direct
_atom_sites_solution_secondary     difmap
_refine_ls_shift/su_max     0.001
_refine_ls_shift/su_mean     0.000
_refine_diff_density_max     0.205
_refine_diff_density_min     -0.247
_refine_ls_extinction_method     none
_refine_ls_extinction_coef     ?
loop_
    _atom_type_symbol
    _atom_type_description
    _atom_type_scat_dispersion_real
    _atom_type_scat_dispersion_imag
    _atom_type_scat_source
    'C' 'C' 0.0033 0.0016
                         'International Tables Vol C Tables 4.2.6.8 and 6.1.1.4'
    'H' 'H' 0.0000 0.0000
                         'International Tables Vol C Tables 4.2.6.8 and 6.1.1.4'
    'O' 'O' 0.0106 0.0060
                         'International Tables Vol C Tables 4.2.6.8 and 6.1.1.4'
_computing_data_collection     'APEX2 (Bruker, 2005a)'
_computing_cell_refinement     'SAINT-NT (Bruker, 2005b)'
_computing_data_reduction     'SAINT-NT (Bruker, 2005b)'
_computing_structure_solution     'SHELXS97 (Sheldrick, 2008)'
_computing_structure_refinement     'SHELXL97 (Sheldrick, 2008)'
_computing_molecular_graphics
                '<i>PLATON</i> (Spek, 2009) and <i>SCHAKAL99</i> (Keller, 1999)'
_computing_publication_material
;
<i>WinGX</i> (Farrugia, 1999) and <i>PLATON</i> (Spek, 2009)
;
loop_
    _atom_site_type_symbol
    _atom_site_label
    _atom_site_fract_x
    _atom_site_fract_y
    _atom_site_fract_z
    _atom_site_U_iso_or_equiv
    _atom_site_adp_type
    _atom_site_calc_flag
    _atom_site_refinement_flags
    _atom_site_occupancy
    _atom_site_symmetry_multiplicity
    _atom_site_disorder_assembly
    _atom_site_disorder_group
    C C1A 0.7086(4) 0.6467(2) 0.10802(12) 0.0245(8) Uani d . 1 1 . .
    C C2A 0.7846(4) 0.6053(2) 0.15505(12) 0.0247(8) Uani d . 1 1 . .
    C C3A 0.9780(5) 0.6484(2) 0.18382(13) 0.0274(8) Uani d . 1 1 . .
    C C4A 1.0511(5) 0.6025(2) 0.22628(12) 0.0293(8) Uani d . 1 1 . .
    H H4A 1.1805 0.6317 0.2441 0.035 Uiso calc R 1 1 . .
    C C5A 0.9352(5) 0.5130(3) 0.24321(13) 0.0282(8) Uani d . 1 1 . .
    C C6A 0.7459(5) 0.4692(2) 0.21838(12) 0.0259(8) Uani d . 1 1 . .
    C C7A 0.6673(4) 0.5137(2) 0.17411(12) 0.0244(8) Uani d . 1 1 . .
    C C8A 0.4709(5) 0.4721(3) 0.14548(13) 0.0284(8) Uani d . 1 1 . .
    C C9A 0.4045(5) 0.5152(2) 0.10176(12) 0.0274(8) Uani d . 1 1 . .
    H H9A 0.2747 0.4859 0.0842 0.033 Uiso calc R 1 1 . .
    C C10A 0.5233(4) 0.6030(2) 0.08142(12) 0.0244(8) Uani d . 1 1 . .
    C C11A 0.4404(5) 0.6341(3) 0.03013(13) 0.0269(8) Uani d . 1 1 . .
    C C12A 0.5123(5) 0.7360(3) 0.01041(12) 0.0320(9) Uani d . 1 1 A .
    H H12A 0.6240 0.7863 0.0299 0.038 Uiso calc R 1 1 . .
    C C13A 0.4219(5) 0.7599(3) -0.03533(14) 0.0363(9) Uani d . 1 1 . .
    C C14A 0.4888(6) 0.8667(3) -0.05716(15) 0.0437(9) Uani d PDU 0.880(7) 1 A 1
    C C15A 0.7626(7) 1.0144(3) -0.0550(2) 0.0586(16) Uani d PDU 0.880(7) 1 A 1
    H H15A 0.8505 1.0631 -0.0238 0.070 Uiso calc PR 0.880(7) 1 A 1
    H H15B 0.6543 1.0549 -0.0648 0.070 Uiso calc PR 0.880(7) 1 A 1
    C C16A 0.8787(8) 0.9900(4) -0.1037(2) 0.0657(18) Uani d PDU 0.880(7) 1 A 1
    H H16A 0.9349 1.0602 -0.1150 0.099 Uiso calc PR 0.880(7) 1 A 1
    H H16B 0.7912 0.9425 -0.1347 0.099 Uiso calc PR 0.880(7) 1 A 1
    H H16C 0.9871 0.9510 -0.0938 0.099 Uiso calc PR 0.880(7) 1 A 1
    O O8A 0.6766(4) 0.9106(3) -0.03759(16) 0.0469(10) Uani d PDU 0.880(7) 1 A 1
    O O9A 0.3818(5) 0.9035(3) -0.08750(19) 0.0591(13) Uani d PDU 0.880(7) 1 A 1
    C C14C 0.4888(6) 0.8667(3) -0.05716(15) 0.0437(9) Uani d PD 0.120(7) 1 A 2
    C C15C 0.750(2) 0.971(2) -0.0955(11) 0.035(7) Uiso d PDU 0.120(7) 1 A 2
    H H15E 0.6642 1.0293 -0.0880 0.042 Uiso calc PR 0.120(7) 1 A 2
    H H15F 0.7428 0.9443 -0.1363 0.042 Uiso calc PR 0.120(7) 1 A 2
    C C16C 0.958(4) 1.018(3) -0.0738(15) 0.069(13) Uiso d PDU 0.120(7) 1 A 2
    H H16G 1.0093 1.0779 -0.0934 0.103 Uiso calc PR 0.120(7) 1 A 2
    H H16H 1.0407 0.9587 -0.0799 0.103 Uiso calc PR 0.120(7) 1 A 2
    H H16I 0.9627 1.0477 -0.0338 0.103 Uiso calc PR 0.120(7) 1 A 2
    O O8C 0.6804(13) 0.8774(15) -0.0674(10) 0.046(5) Uiso d PDU 0.120(7) 1 A 2
    O O9C 0.371(3) 0.924(2) -0.0690(15) 0.059(11) Uiso d PDU 0.120(7) 1 A 2
    C C17A 0.9644(5) 0.6896(3) 0.05027(13) 0.0385(9) Uani d . 1 1 . .
    H H17A 1.0490 0.6468 0.0688 0.058 Uiso calc R 1 1 . .
    H H17B 1.0480 0.7528 0.0390 0.058 Uiso calc R 1 1 . .
    H H17C 0.8902 0.6411 0.0171 0.058 Uiso calc R 1 1 . .
    C C18A 1.2844(4) 0.7789(3) 0.19191(13) 0.0377(9) Uani d . 1 1 . .
    H H18A 1.2816 0.8059 0.2320 0.057 Uiso calc R 1 1 . .
    H H18B 1.3455 0.8403 0.1744 0.057 Uiso calc R 1 1 . .
    H H18C 1.3626 0.7179 0.1861 0.057 Uiso calc R 1 1 . .
    C C19A 1.1951(5) 0.5070(3) 0.31297(14) 0.0445(10) Uani d . 1 1 . .
    H H19A 1.2947 0.4988 0.2856 0.067 Uiso calc R 1 1 . .
    H H19B 1.2208 0.4648 0.3424 0.067 Uiso calc R 1 1 . .
    H H19C 1.2034 0.5862 0.3295 0.067 Uiso calc R 1 1 . .
    C C20A 0.6807(5) 0.2757(3) 0.21377(14) 0.0409(9) Uani d . 1 1 . .
    H H20A 0.6351 0.2610 0.1740 0.061 Uiso calc R 1 1 . .
    H H20B 0.6098 0.2179 0.2318 0.061 Uiso calc R 1 1 . .
    H H20C 0.8245 0.2748 0.2180 0.061 Uiso calc R 1 1 . .
    C C21A 0.1682(4) 0.3393(3) 0.13505(13) 0.0371(9) Uani d . 1 1 . .
    H H21A 0.0842 0.3976 0.1362 0.056 Uiso calc R 1 1 . .
    H H21B 0.1033 0.2790 0.1526 0.056 Uiso calc R 1 1 . .
    H H21C 0.1871 0.3094 0.0961 0.056 Uiso calc R 1 1 . .
    O O1A 0.8265(3) 0.73063(16) 0.08806(8) 0.0274(5) Uani d . 1 1 . .
    O O2A 1.0851(3) 0.73912(17) 0.16741(8) 0.0352(6) Uani d . 1 1 . .
    O O3A 0.9989(3) 0.46456(17) 0.28566(9) 0.0378(6) Uani d . 1 1 . .
    O O4A 0.6406(3) 0.38328(17) 0.23943(8) 0.0311(6) Uani d . 1 1 . .
    O O5A 0.3595(3) 0.38650(17) 0.16480(8) 0.0360(6) Uani d . 1 1 . .
    O O6A 0.2923(3) 0.56832(17) 0.00277(8) 0.0317(6) Uani d . 1 1 . .
    O O7A 0.2659(3) 0.6961(2) -0.06553(9) 0.0450(7) Uani d . 1 1 A .
    H H7A 0.2301 0.6399 -0.0510 0.068 Uiso calc R 1 1 . .
    C C1B 0.3209(5) 0.8636(2) 0.39125(12) 0.0268(8) Uani d . 1 1 . .
    C C2B 0.2118(4) 0.9010(3) 0.34798(12) 0.0260(8) Uani d . 1 1 . .
    C C3B 0.0137(5) 0.8495(2) 0.32514(13) 0.0276(8) Uani d . 1 1 . .
    C C4B -0.0842(4) 0.8891(2) 0.28420(12) 0.0282(8) Uani d . 1 1 . .
    H H4B -0.2163 0.8545 0.2704 0.034 Uiso calc R 1 1 . .
    C C5B 0.0082(5) 0.9796(3) 0.26257(13) 0.0285(8) Uani d . 1 1 . .
    C C6B 0.2003(4) 1.0317(2) 0.28214(12) 0.0250(8) Uani d . 1 1 . .
    C C7B 0.3025(4) 0.9964(2) 0.32591(12) 0.0246(8) Uani d . 1 1 . .
    C C8B 0.4976(4) 1.0515(3) 0.35055(12) 0.0274(8) Uani d . 1 1 . .
    C C9B 0.5930(4) 1.0143(2) 0.39183(12) 0.0265(8) Uani d . 1 1 . .
    H H9B 0.7211 1.0531 0.4071 0.032 Uiso calc R 1 1 . .
    C C10B 0.5082(4) 0.9193(3) 0.41316(12) 0.0266(8) Uani d . 1 1 . .
    C C11B 0.6317(5) 0.8932(3) 0.45984(13) 0.0318(8) Uani d . 1 1 . .
    C C12B 0.5872(5) 0.7955(3) 0.48512(12) 0.0317(8) Uani d . 1 1 . .
    H H12B 0.4773 0.7389 0.4701 0.038 Uiso calc R 1 1 . .
    C C13B 0.7032(5) 0.7848(3) 0.53055(13) 0.0315(8) Uani d . 1 1 . .
    C C14B 0.6633(5) 0.6875(3) 0.55955(14) 0.0348(9) Uani d . 1 1 . .
    C C15B 0.4164(5) 0.5460(3) 0.57949(14) 0.0468(10) Uani d . 1 1 . .
    H H15C 0.4399 0.5735 0.6203 0.056 Uiso calc R 1 1 . .
    H H15D 0.4960 0.4857 0.5691 0.056 Uiso calc R 1 1 . .
    C C16B 0.1988(5) 0.5027(3) 0.56370(15) 0.0514(11) Uani d . 1 1 . .
    H H16D 0.1224 0.5640 0.5725 0.077 Uiso calc R 1 1 . .
    H H16E 0.1535 0.4439 0.5847 0.077 Uiso calc R 1 1 . .
    H H16F 0.1785 0.4720 0.5236 0.077 Uiso calc R 1 1 . .
    C C17B 0.1232(5) 0.7820(3) 0.45533(13) 0.0405(9) Uani d . 1 1 . .
    H H17D 0.1955 0.8402 0.4853 0.061 Uiso calc R 1 1 . .
    H H17E 0.0933 0.7116 0.4692 0.061 Uiso calc R 1 1 . .
    H H17F -0.0018 0.8046 0.4432 0.061 Uiso calc R 1 1 . .
    C C18B -0.2757(4) 0.7101(3) 0.32455(13) 0.0366(9) Uani d . 1 1 . .
    H H18D -0.3620 0.7670 0.3323 0.055 Uiso calc R 1 1 . .
    H H18E -0.3215 0.6473 0.3430 0.055 Uiso calc R 1 1 . .
    H H18F -0.2813 0.6834 0.2842 0.055 Uiso calc R 1 1 . .
    C C19B -0.2761(4) 0.9696(3) 0.19809(14) 0.0422(10) Uani d . 1 1 . .
    H H19D -0.2764 0.8902 0.1833 0.063 Uiso calc R 1 1 . .
    H H19E -0.3183 1.0064 0.1680 0.063 Uiso calc R 1 1 . .
    H H19F -0.3686 0.9765 0.2275 0.063 Uiso calc R 1 1 . .
    C C20B 0.2339(5) 1.2213(2) 0.27309(13) 0.0403(9) Uani d . 1 1 . .
    H H20D 0.0885 1.2153 0.2680 0.060 Uiso calc R 1 1 . .
    H H20E 0.2968 1.2743 0.2510 0.060 Uiso calc R 1 1 . .
    H H20F 0.2788 1.2479 0.3127 0.060 Uiso calc R 1 1 . .
    C C21B 0.7722(4) 1.2003(3) 0.35457(13) 0.0387(9) Uani d . 1 1 . .
    H H21D 0.7672 1.2272 0.3946 0.058 Uiso calc R 1 1 . .
    H H21E 0.8154 1.2638 0.3363 0.058 Uiso calc R 1 1 . .
    H H21F 0.8670 1.1476 0.3491 0.058 Uiso calc R 1 1 . .
    O O1B 0.2440(3) 0.76673(16) 0.40899(8) 0.0307(6) Uani d . 1 1 . .
    O O2B -0.0734(3) 0.75818(17) 0.34535(8) 0.0358(6) Uani d . 1 1 . .
    O O3B -0.0784(3) 1.02174(18) 0.22093(9) 0.0380(6) Uani d . 1 1 . .
    O O4B 0.2889(3) 1.11377(17) 0.25499(8) 0.0293(5) Uani d . 1 1 . .
    O O5B 0.5775(3) 1.14496(18) 0.33067(9) 0.0376(6) Uani d . 1 1 . .
    O O6B 0.7876(3) 0.96174(18) 0.47859(9) 0.0434(7) Uani d . 1 1 . .
    O O7B 0.8649(3) 0.85584(19) 0.55340(9) 0.0433(6) Uani d . 1 1 . .
    H H7B 0.8847 0.9086 0.5356 0.065 Uiso calc R 1 1 . .
    O O8B 0.4734(3) 0.63665(18) 0.54955(9) 0.0403(6) Uani d . 1 1 . .
    O O9B 0.7878(4) 0.6589(2) 0.58861(10) 0.0492(7) Uani d . 1 1 . .
loop_
    _atom_site_aniso_label
    _atom_site_aniso_U_11
    _atom_site_aniso_U_22
    _atom_site_aniso_U_33
    _atom_site_aniso_U_12
    _atom_site_aniso_U_13
    _atom_site_aniso_U_23
    C1A 0.027(2) 0.0197(18) 0.0280(19) 0.0018(15) 0.0058(16) 0.0087(15)
    C2A 0.0191(18) 0.0271(19) 0.0273(19) 0.0021(15) -0.0025(15) 0.0064(15)
    C3A 0.0266(19) 0.0256(19) 0.0281(19) -0.0021(15) -0.0009(16) 0.0067(15)
    C4A 0.0240(19) 0.031(2) 0.0302(19) -0.0008(15) -0.0084(16) 0.0073(16)
    C5A 0.031(2) 0.0256(19) 0.029(2) 0.0068(16) -0.0031(17) 0.0074(16)
    C6A 0.0255(19) 0.0254(19) 0.0271(19) 0.0006(15) 0.0037(16) 0.0081(15)
    C7A 0.0235(19) 0.0233(18) 0.0247(19) -0.0003(15) 0.0004(16) 0.0035(15)
    C8A 0.026(2) 0.0273(19) 0.032(2) 0.0008(15) 0.0077(17) 0.0085(16)
    C9A 0.0216(19) 0.0292(19) 0.030(2) -0.0001(15) 0.0008(16) 0.0064(16)
    C10A 0.0205(18) 0.0267(18) 0.0245(19) 0.0005(15) -0.0021(15) 0.0048(15)
    C11A 0.0246(19) 0.031(2) 0.0271(19) 0.0096(15) 0.0051(16) 0.0048(16)
    C12A 0.036(2) 0.034(2) 0.027(2) 0.0022(16) 0.0009(17) 0.0113(16)
    C13A 0.038(2) 0.042(2) 0.031(2) 0.0115(18) 0.0047(19) 0.0093(18)
    C14A 0.062(2) 0.041(2) 0.035(2) 0.0180(18) 0.008(2) 0.0186(19)
    C15A 0.079(4) 0.039(3) 0.066(4) 0.007(2) 0.023(3) 0.028(3)
    C16A 0.092(5) 0.041(3) 0.066(4) 0.000(3) 0.029(3) 0.018(3)
    O8A 0.0502(18) 0.0399(18) 0.058(2) 0.0060(14) 0.0111(15) 0.0283(17)
    O9A 0.086(3) 0.056(2) 0.045(3) 0.0240(19) -0.0081(18) 0.029(2)
    C14C 0.062(2) 0.041(2) 0.035(2) 0.0180(18) 0.008(2) 0.0186(19)
    C17A 0.031(2) 0.045(2) 0.037(2) -0.0028(17) 0.0083(18) 0.0103(17)
    C18A 0.0237(19) 0.039(2) 0.045(2) -0.0125(16) -0.0058(17) 0.0109(17)
    C19A 0.048(2) 0.040(2) 0.045(2) 0.0006(18) -0.0187(19) 0.0182(18)
    C20A 0.040(2) 0.031(2) 0.053(2) 0.0025(17) 0.0037(19) 0.0159(18)
    C21A 0.028(2) 0.037(2) 0.042(2) -0.0104(16) -0.0031(18) 0.0116(17)
    O1A 0.0235(13) 0.0267(13) 0.0322(13) -0.0008(10) 0.0002(11) 0.0111(10)
    O2A 0.0262(13) 0.0358(14) 0.0401(14) -0.0113(11) -0.0106(11) 0.0162(11)
    O3A 0.0353(14) 0.0366(14) 0.0402(14) -0.0039(11) -0.0151(12) 0.0174(11)
    O4A 0.0312(13) 0.0305(13) 0.0328(13) 0.0010(11) 0.0014(11) 0.0129(11)
    O5A 0.0242(13) 0.0392(14) 0.0430(14) -0.0094(11) -0.0072(11) 0.0190(12)
    O6A 0.0270(13) 0.0345(14) 0.0308(13) -0.0001(11) -0.0059(11) 0.0056(11)
    O7A 0.0474(17) 0.0515(17) 0.0362(15) 0.0041(13) -0.0091(13) 0.0152(12)
    C1B 0.031(2) 0.0235(18) 0.0268(19) 0.0050(15) 0.0044(16) 0.0065(15)
    C2B 0.0217(19) 0.0299(19) 0.0254(19) 0.0014(15) -0.0025(15) 0.0064(15)
    C3B 0.027(2) 0.0275(19) 0.0281(19) -0.0012(16) 0.0026(16) 0.0098(16)
    C4B 0.0201(19) 0.032(2) 0.030(2) -0.0015(15) -0.0035(16) 0.0046(16)
    C5B 0.025(2) 0.033(2) 0.0269(19) 0.0029(16) -0.0060(16) 0.0098(16)
    C6B 0.0258(19) 0.0270(19) 0.0212(18) 0.0006(15) -0.0004(15) 0.0053(15)
    C7B 0.0218(19) 0.0243(19) 0.0255(19) -0.0010(15) 0.0015(16) 0.0032(15)
    C8B 0.0250(19) 0.030(2) 0.0271(19) 0.0028(16) -0.0025(16) 0.0072(16)
    C9B 0.0215(18) 0.0274(19) 0.0268(19) -0.0036(15) -0.0034(15) 0.0030(15)
    C10B 0.0207(18) 0.032(2) 0.0267(19) 0.0052(15) -0.0044(16) 0.0043(15)
    C11B 0.033(2) 0.031(2) 0.030(2) 0.0091(17) -0.0041(17) 0.0023(16)
    C12B 0.034(2) 0.032(2) 0.028(2) 0.0053(16) -0.0066(17) 0.0047(16)
    C13B 0.028(2) 0.037(2) 0.030(2) 0.0044(17) 0.0003(17) 0.0112(17)
    C14B 0.030(2) 0.042(2) 0.030(2) 0.0056(18) -0.0031(18) 0.0050(17)
    C15B 0.052(3) 0.042(2) 0.050(2) 0.0017(19) -0.004(2) 0.024(2)
    C16B 0.046(2) 0.045(2) 0.060(3) -0.0077(19) -0.008(2) 0.017(2)
    C17B 0.036(2) 0.046(2) 0.039(2) -0.0042(17) 0.0026(18) 0.0185(18)
    C18B 0.026(2) 0.036(2) 0.044(2) -0.0084(16) -0.0021(18) 0.0121(17)
    C19B 0.029(2) 0.049(2) 0.047(2) -0.0016(18) -0.0154(18) 0.0145(19)
    C20B 0.039(2) 0.033(2) 0.052(2) 0.0032(17) 0.0028(19) 0.0205(18)
    C21B 0.0222(19) 0.045(2) 0.044(2) -0.0104(17) -0.0054(17) 0.0095(18)
    O1B 0.0335(14) 0.0268(13) 0.0306(13) -0.0009(11) -0.0029(11) 0.0090(10)
    O2B 0.0297(14) 0.0345(14) 0.0398(14) -0.0104(11) -0.0100(11) 0.0155(11)
    O3B 0.0272(13) 0.0440(15) 0.0410(15) -0.0067(11) -0.0127(11) 0.0188(12)
    O4B 0.0267(13) 0.0292(13) 0.0319(13) -0.0029(10) 0.0003(11) 0.0125(11)
    O5B 0.0281(14) 0.0398(14) 0.0428(14) -0.0120(11) -0.0098(11) 0.0210(12)
    O6B 0.0365(15) 0.0402(15) 0.0485(15) -0.0080(12) -0.0234(12) 0.0146(12)
    O7B 0.0422(16) 0.0465(17) 0.0394(15) -0.0008(12) -0.0118(13) 0.0148(12)
    O8B 0.0370(15) 0.0413(15) 0.0463(15) 0.0024(12) -0.0026(12) 0.0242(12)
    O9B 0.0420(16) 0.0589(17) 0.0525(17) 0.0091(13) -0.0066(14) 0.0289(14)
_geom_special_details
;
All e.s.d.'s (except the e.s.d. in the dihedral angle between two l.s. planes)
are estimated using the full covariance matrix. The cell e.s.d.'s are taken
into account individually in the estimation of e.s.d.'s in distances, angles
and torsion angles; correlations between e.s.d.'s in cell parameters are only
used when they are defined by crystal symmetry. An approximate (isotropic)
treatment of cell e.s.d.'s is used for estimating e.s.d.'s involving l.s.
planes.
;
loop_
    _geom_bond_atom_site_label_1
    _geom_bond_atom_site_label_2
    _geom_bond_site_symmetry_2
    _geom_bond_distance
    _geom_bond_publ_flag
    C1A C10A . 1.373(4) ?
    C1A O1A . 1.382(3) ?
    C1A C2A . 1.436(4) ?
    C2A C3A . 1.437(4) ?
    C2A C7A . 1.439(4) ?
    C3A C4A . 1.368(4) ?
    C3A O2A . 1.369(3) ?
    C4A C5A . 1.391(4) ?
    C4A H4A . 0.9500 ?
    C5A O3A . 1.364(3) ?
    C5A C6A . 1.381(4) ?
    C6A O4A . 1.376(3) ?
    C6A C7A . 1.408(4) ?
    C7A C8A . 1.450(4) ?
    C8A C9A . 1.356(4) ?
    C8A O5A . 1.369(3) ?
    C9A C10A . 1.425(4) ?
    C9A H9A . 0.9500 ?
    C10A C11A . 1.479(4) ?
    C11A O6A . 1.268(3) ?
    C11A C12A . 1.446(4) ?
    C12A C13A . 1.343(4) ?
    C12A H12A . 0.9500 ?
    C13A O7A . 1.321(4) ?
    C13A C14A . 1.518(4) ?
    C14A O9A . 1.200(4) ?
    C14A O8A . 1.337(4) ?
    C15A O8A . 1.465(4) ?
    C15A C16A . 1.474(5) ?
    C15A H15A . 0.9900 ?
    C15A H15B . 0.9900 ?
    C16A H16A . 0.9800 ?
    C16A H16B . 0.9800 ?
    C16A H16C . 0.9800 ?
    C15C O8C . 1.470(6) ?
    C15C C16C . 1.478(7) ?
    C15C H15E . 0.9900 ?
    C15C H15F . 0.9900 ?
    C16C H16G . 0.9800 ?
    C16C H16H . 0.9800 ?
    C16C H16I . 0.9800 ?
    C17A O1A . 1.435(3) ?
    C17A H17A . 0.9800 ?
    C17A H17B . 0.9800 ?
    C17A H17C . 0.9800 ?
    C18A O2A . 1.429(3) ?
    C18A H18A . 0.9800 ?
    C18A H18B . 0.9800 ?
    C18A H18C . 0.9800 ?
    C19A O3A . 1.438(3) ?
    C19A H19A . 0.9800 ?
    C19A H19B . 0.9800 ?
    C19A H19C . 0.9800 ?
    C20A O4A . 1.435(3) ?
    C20A H20A . 0.9800 ?
    C20A H20B . 0.9800 ?
    C20A H20C . 0.9800 ?
    C21A O5A . 1.442(3) ?
    C21A H21A . 0.9800 ?
    C21A H21B . 0.9800 ?
    C21A H21C . 0.9800 ?
    O7A H7A . 0.8400 ?
    C1B O1B . 1.377(3) ?
    C1B C10B . 1.383(4) ?
    C1B C2B . 1.437(4) ?
    C2B C3B . 1.436(4) ?
    C2B C7B . 1.444(4) ?
    C3B C4B . 1.369(4) ?
    C3B O2B . 1.370(3) ?
    C4B C5B . 1.393(4) ?
    C4B H4B . 0.9500 ?
    C5B O3B . 1.364(3) ?
    C5B C6B . 1.385(4) ?
    C6B O4B . 1.383(3) ?
    C6B C7B . 1.409(4) ?
    C7B C8B . 1.443(4) ?
    C8B C9B . 1.350(4) ?
    C8B O5B . 1.373(3) ?
    C9B C10B . 1.417(4) ?
    C9B H9B . 0.9500 ?
    C10B C11B . 1.488(4) ?
    C11B O6B . 1.260(3) ?
    C11B C12B . 1.443(4) ?
    C12B C13B . 1.362(4) ?
    C12B H12B . 0.9500 ?
    C13B O7B . 1.326(4) ?
    C13B C14B . 1.492(4) ?
    C14B O9B . 1.207(4) ?
    C14B O8B . 1.337(4) ?
    C15B O8B . 1.453(3) ?
    C15B C16B . 1.500(4) ?
    C15B H15C . 0.9900 ?
    C15B H15D . 0.9900 ?
    C16B H16D . 0.9800 ?
    C16B H16E . 0.9800 ?
    C16B H16F . 0.9800 ?
    C17B O1B . 1.436(3) ?
    C17B H17D . 0.9800 ?
    C17B H17E . 0.9800 ?
    C17B H17F . 0.9800 ?
    C18B O2B . 1.440(3) ?
    C18B H18D . 0.9800 ?
    C18B H18E . 0.9800 ?
    C18B H18F . 0.9800 ?
    C19B O3B . 1.437(3) ?
    C19B H19D . 0.9800 ?
    C19B H19E . 0.9800 ?
    C19B H19F . 0.9800 ?
    C20B O4B . 1.432(3) ?
    C20B H20D . 0.9800 ?
    C20B H20E . 0.9800 ?
    C20B H20F . 0.9800 ?
    C21B O5B . 1.436(3) ?
    C21B H21D . 0.9800 ?
    C21B H21E . 0.9800 ?
    C21B H21F . 0.9800 ?
    O7B H7B . 0.8400 ?
loop_
    _geom_angle_atom_site_label_1
    _geom_angle_atom_site_label_2
    _geom_angle_atom_site_label_3
    _geom_angle_site_symmetry_1
    _geom_angle_site_symmetry_3
    _geom_angle
    _geom_angle_publ_flag
    C10A C1A O1A . . 119.0(3) ?
    C10A C1A C2A . . 121.5(3) ?
    O1A C1A C2A . . 119.4(3) ?
    C1A C2A C3A . . 123.2(3) ?
    C1A C2A C7A . . 119.7(3) ?
    C3A C2A C7A . . 117.0(3) ?
    C4A C3A O2A . . 121.4(3) ?
    C4A C3A C2A . . 121.8(3) ?
    O2A C3A C2A . . 116.9(3) ?
    C3A C4A C5A . . 119.8(3) ?
    C3A C4A H4A . . 120.1 ?
    C5A C4A H4A . . 120.1 ?
    O3A C5A C6A . . 116.0(3) ?
    O3A C5A C4A . . 122.5(3) ?
    C6A C5A C4A . . 121.5(3) ?
    O4A C6A C5A . . 117.1(3) ?
    O4A C6A C7A . . 122.8(3) ?
    C5A C6A C7A . . 120.1(3) ?
    C6A C7A C2A . . 119.8(3) ?
    C6A C7A C8A . . 123.7(3) ?
    C2A C7A C8A . . 116.6(3) ?
    C9A C8A O5A . . 122.6(3) ?
    C9A C8A C7A . . 121.5(3) ?
    O5A C8A C7A . . 115.9(3) ?
    C8A C9A C10A . . 122.1(3) ?
    C8A C9A H9A . . 119.0 ?
    C10A C9A H9A . . 119.0 ?
    C1A C10A C9A . . 118.5(3) ?
    C1A C10A C11A . . 125.1(3) ?
    C9A C10A C11A . . 116.3(3) ?
    O6A C11A C12A . . 118.2(3) ?
    O6A C11A C10A . . 117.4(3) ?
    C12A C11A C10A . . 124.4(3) ?
    C13A C12A C11A . . 120.3(3) ?
    C13A C12A H12A . . 119.8 ?
    C11A C12A H12A . . 119.8 ?
    O7A C13A C12A . . 124.9(3) ?
    O7A C13A C14A . . 112.6(3) ?
    C12A C13A C14A . . 122.5(3) ?
    O9A C14A O8A . . 127.0(4) ?
    O9A C14A C13A . . 122.6(4) ?
    O8A C14A C13A . . 110.4(3) ?
    O8A C15A C16A . . 110.4(3) ?
    O8A C15A H15A . . 109.6 ?
    C16A C15A H15A . . 109.6 ?
    O8A C15A H15B . . 109.6 ?
    C16A C15A H15B . . 109.6 ?
    H15A C15A H15B . . 108.1 ?
    C15A C16A H16A . . 109.5 ?
    C15A C16A H16B . . 109.5 ?
    H16A C16A H16B . . 109.5 ?
    C15A C16A H16C . . 109.5 ?
    H16A C16A H16C . . 109.5 ?
    H16B C16A H16C . . 109.5 ?
    C14A O8A C15A . . 116.9(3) ?
    O8C C15C C16C . . 108.3(8) ?
    O8C C15C H15E . . 110.0 ?
    C16C C15C H15E . . 110.0 ?
    O8C C15C H15F . . 110.0 ?
    C16C C15C H15F . . 110.0 ?
    H15E C15C H15F . . 108.4 ?
    C15C C16C H16G . . 109.5 ?
    C15C C16C H16H . . 109.5 ?
    H16G C16C H16H . . 109.5 ?
    C15C C16C H16I . . 109.5 ?
    H16G C16C H16I . . 109.5 ?
    H16H C16C H16I . . 109.5 ?
    O1A C17A H17A . . 109.5 ?
    O1A C17A H17B . . 109.5 ?
    H17A C17A H17B . . 109.5 ?
    O1A C17A H17C . . 109.5 ?
    H17A C17A H17C . . 109.5 ?
    H17B C17A H17C . . 109.5 ?
    O2A C18A H18A . . 109.5 ?
    O2A C18A H18B . . 109.5 ?
    H18A C18A H18B . . 109.5 ?
    O2A C18A H18C . . 109.5 ?
    H18A C18A H18C . . 109.5 ?
    H18B C18A H18C . . 109.5 ?
    O3A C19A H19A . . 109.5 ?
    O3A C19A H19B . . 109.5 ?
    H19A C19A H19B . . 109.5 ?
    O3A C19A H19C . . 109.5 ?
    H19A C19A H19C . . 109.5 ?
    H19B C19A H19C . . 109.5 ?
    O4A C20A H20A . . 109.5 ?
    O4A C20A H20B . . 109.5 ?
    H20A C20A H20B . . 109.5 ?
    O4A C20A H20C . . 109.5 ?
    H20A C20A H20C . . 109.5 ?
    H20B C20A H20C . . 109.5 ?
    O5A C21A H21A . . 109.5 ?
    O5A C21A H21B . . 109.5 ?
    H21A C21A H21B . . 109.5 ?
    O5A C21A H21C . . 109.5 ?
    H21A C21A H21C . . 109.5 ?
    H21B C21A H21C . . 109.5 ?
    C1A O1A C17A . . 113.2(2) ?
    C3A O2A C18A . . 118.5(2) ?
    C5A O3A C19A . . 118.3(2) ?
    C6A O4A C20A . . 112.5(2) ?
    C8A O5A C21A . . 117.1(2) ?
    C13A O7A H7A . . 109.5 ?
    O1B C1B C10B . . 118.9(3) ?
    O1B C1B C2B . . 119.7(3) ?
    C10B C1B C2B . . 121.2(3) ?
    C3B C2B C1B . . 123.8(3) ?
    C3B C2B C7B . . 117.0(3) ?
    C1B C2B C7B . . 119.2(3) ?
    C4B C3B O2B . . 121.0(3) ?
    C4B C3B C2B . . 121.5(3) ?
    O2B C3B C2B . . 117.6(3) ?
    C3B C4B C5B . . 120.5(3) ?
    C3B C4B H4B . . 119.7 ?
    C5B C4B H4B . . 119.7 ?
    O3B C5B C6B . . 115.5(3) ?
    O3B C5B C4B . . 123.7(3) ?
    C6B C5B C4B . . 120.8(3) ?
    O4B C6B C5B . . 117.4(3) ?
    O4B C6B C7B . . 122.3(3) ?
    C5B C6B C7B . . 120.3(3) ?
    C6B C7B C8B . . 123.0(3) ?
    C6B C7B C2B . . 119.8(3) ?
    C8B C7B C2B . . 117.1(3) ?
    C9B C8B O5B . . 122.3(3) ?
    C9B C8B C7B . . 121.5(3) ?
    O5B C8B C7B . . 116.2(3) ?
    C8B C9B C10B . . 122.2(3) ?
    C8B C9B H9B . . 118.9 ?
    C10B C9B H9B . . 118.9 ?
    C1B C10B C9B . . 118.8(3) ?
    C1B C10B C11B . . 126.6(3) ?
    C9B C10B C11B . . 114.6(3) ?
    O6B C11B C12B . . 117.6(3) ?
    O6B C11B C10B . . 117.2(3) ?
    C12B C11B C10B . . 125.2(3) ?
    C13B C12B C11B . . 119.9(3) ?
    C13B C12B H12B . . 120.1 ?
    C11B C12B H12B . . 120.1 ?
    O7B C13B C12B . . 125.3(3) ?
    O7B C13B C14B . . 112.0(3) ?
    C12B C13B C14B . . 122.8(3) ?
    O9B C14B O8B . . 124.5(3) ?
    O9B C14B C13B . . 123.8(3) ?
    O8B C14B C13B . . 111.7(3) ?
    O8B C15B C16B . . 107.3(3) ?
    O8B C15B H15C . . 110.3 ?
    C16B C15B H15C . . 110.3 ?
    O8B C15B H15D . . 110.3 ?
    C16B C15B H15D . . 110.3 ?
    H15C C15B H15D . . 108.5 ?
    C15B C16B H16D . . 109.5 ?
    C15B C16B H16E . . 109.5 ?
    H16D C16B H16E . . 109.5 ?
    C15B C16B H16F . . 109.5 ?
    H16D C16B H16F . . 109.5 ?
    H16E C16B H16F . . 109.5 ?
    O1B C17B H17D . . 109.5 ?
    O1B C17B H17E . . 109.5 ?
    H17D C17B H17E . . 109.5 ?
    O1B C17B H17F . . 109.5 ?
    H17D C17B H17F . . 109.5 ?
    H17E C17B H17F . . 109.5 ?
    O2B C18B H18D . . 109.5 ?
    O2B C18B H18E . . 109.5 ?
    H18D C18B H18E . . 109.5 ?
    O2B C18B H18F . . 109.5 ?
    H18D C18B H18F . . 109.5 ?
    H18E C18B H18F . . 109.5 ?
    O3B C19B H19D . . 109.5 ?
    O3B C19B H19E . . 109.5 ?
    H19D C19B H19E . . 109.5 ?
    O3B C19B H19F . . 109.5 ?
    H19D C19B H19F . . 109.5 ?
    H19E C19B H19F . . 109.5 ?
    O4B C20B H20D . . 109.5 ?
    O4B C20B H20E . . 109.5 ?
    H20D C20B H20E . . 109.5 ?
    O4B C20B H20F . . 109.5 ?
    H20D C20B H20F . . 109.5 ?
    H20E C20B H20F . . 109.5 ?
    O5B C21B H21D . . 109.5 ?
    O5B C21B H21E . . 109.5 ?
    H21D C21B H21E . . 109.5 ?
    O5B C21B H21F . . 109.5 ?
    H21D C21B H21F . . 109.5 ?
    H21E C21B H21F . . 109.5 ?
    C1B O1B C17B . . 114.9(2) ?
    C3B O2B C18B . . 117.6(2) ?
    C5B O3B C19B . . 118.0(2) ?
    C6B O4B C20B . . 113.9(2) ?
    C8B O5B C21B . . 116.8(2) ?
    C13B O7B H7B . . 109.5 ?
    C14B O8B C15B . . 115.7(3) ?
loop_
    _geom_torsion_atom_site_label_1
    _geom_torsion_atom_site_label_2
    _geom_torsion_atom_site_label_3
    _geom_torsion_atom_site_label_4
    _geom_torsion_site_symmetry_1
    _geom_torsion_site_symmetry_2
    _geom_torsion_site_symmetry_3
    _geom_torsion_site_symmetry_4
    _geom_torsion
    _geom_torsion_publ_flag
    C10A C1A C2A C3A . . . . 179.7(3) ?
    O1A C1A C2A C3A . . . . 1.4(5) ?
    C10A C1A C2A C7A . . . . 1.8(4) ?
    O1A C1A C2A C7A . . . . -176.5(3) ?
    C1A C2A C3A C4A . . . . -175.9(3) ?
    C7A C2A C3A C4A . . . . 2.1(5) ?
    C1A C2A C3A O2A . . . . 5.2(4) ?
    C7A C2A C3A O2A . . . . -176.8(3) ?
    O2A C3A C4A C5A . . . . 177.6(3) ?
    C2A C3A C4A C5A . . . . -1.2(5) ?
    C3A C4A C5A O3A . . . . -179.3(3) ?
    C3A C4A C5A C6A . . . . -0.5(5) ?
    O3A C5A C6A O4A . . . . 1.1(4) ?
    C4A C5A C6A O4A . . . . -177.8(3) ?
    O3A C5A C6A C7A . . . . -179.9(3) ?
    C4A C5A C6A C7A . . . . 1.3(5) ?
    O4A C6A C7A C2A . . . . 178.7(3) ?
    C5A C6A C7A C2A . . . . -0.3(5) ?
    O4A C6A C7A C8A . . . . -1.5(5) ?
    C5A C6A C7A C8A . . . . 179.5(3) ?
    C1A C2A C7A C6A . . . . 176.7(3) ?
    C3A C2A C7A C6A . . . . -1.3(4) ?
    C1A C2A C7A C8A . . . . -3.1(4) ?
    C3A C2A C7A C8A . . . . 178.9(3) ?
    C6A C7A C8A C9A . . . . -177.7(3) ?
    C2A C7A C8A C9A . . . . 2.1(4) ?
    C6A C7A C8A O5A . . . . 1.5(4) ?
    C2A C7A C8A O5A . . . . -178.7(3) ?
    O5A C8A C9A C10A . . . . -178.9(3) ?
    C7A C8A C9A C10A . . . . 0.2(5) ?
    O1A C1A C10A C9A . . . . 178.9(3) ?
    C2A C1A C10A C9A . . . . 0.6(4) ?
    O1A C1A C10A C11A . . . . 3.6(5) ?
    C2A C1A C10A C11A . . . . -174.8(3) ?
    C8A C9A C10A C1A . . . . -1.6(5) ?
    C8A C9A C10A C11A . . . . 174.2(3) ?
    C1A C10A C11A O6A . . . . 162.6(3) ?
    C9A C10A C11A O6A . . . . -12.9(4) ?
    C1A C10A C11A C12A . . . . -19.7(5) ?
    C9A C10A C11A C12A . . . . 164.8(3) ?
    O6A C11A C12A C13A . . . . 0.7(5) ?
    C10A C11A C12A C13A . . . . -177.0(3) ?
    C11A C12A C13A O7A . . . . 0.0(5) ?
    C11A C12A C13A C14A . . . . 178.8(3) ?
    O7A C13A C14A O9A . . . . 19.6(6) ?
    C12A C13A C14A O9A . . . . -159.3(4) ?
    O7A C13A C14A O8A . . . . -160.7(3) ?
    C12A C13A C14A O8A . . . . 20.4(5) ?
    O9A C14A O8A C15A . . . . -0.3(7) ?
    C13A C14A O8A C15A . . . . -180.0(3) ?
    C16A C15A O8A C14A . . . . -95.6(5) ?
    C10A C1A O1A C17A . . . . -94.7(3) ?
    C2A C1A O1A C17A . . . . 83.7(3) ?
    C4A C3A O2A C18A . . . . 6.0(4) ?
    C2A C3A O2A C18A . . . . -175.1(3) ?
    C6A C5A O3A C19A . . . . 180.0(3) ?
    C4A C5A O3A C19A . . . . -1.2(4) ?
    C5A C6A O4A C20A . . . . -87.5(3) ?
    C7A C6A O4A C20A . . . . 93.5(3) ?
    C9A C8A O5A C21A . . . . 2.6(4) ?
    C7A C8A O5A C21A . . . . -176.6(3) ?
    O1B C1B C2B C3B . . . . 6.8(5) ?
    C10B C1B C2B C3B . . . . -177.4(3) ?
    O1B C1B C2B C7B . . . . -174.0(3) ?
    C10B C1B C2B C7B . . . . 1.9(4) ?
    C1B C2B C3B C4B . . . . 179.5(3) ?
    C7B C2B C3B C4B . . . . 0.2(5) ?
    C1B C2B C3B O2B . . . . -1.3(5) ?
    C7B C2B C3B O2B . . . . 179.4(3) ?
    O2B C3B C4B C5B . . . . -177.8(3) ?
    C2B C3B C4B C5B . . . . 1.4(5) ?
    C3B C4B C5B O3B . . . . 178.5(3) ?
    C3B C4B C5B C6B . . . . -0.3(5) ?
    O3B C5B C6B O4B . . . . -4.9(4) ?
    C4B C5B C6B O4B . . . . 173.9(3) ?
    O3B C5B C6B C7B . . . . 178.7(3) ?
    C4B C5B C6B C7B . . . . -2.5(5) ?
    O4B C6B C7B C8B . . . . 7.8(5) ?
    C5B C6B C7B C8B . . . . -176.0(3) ?
    O4B C6B C7B C2B . . . . -172.2(3) ?
    C5B C6B C7B C2B . . . . 4.0(4) ?
    C3B C2B C7B C6B . . . . -2.9(4) ?
    C1B C2B C7B C6B . . . . 177.8(3) ?
    C3B C2B C7B C8B . . . . 177.2(3) ?
    C1B C2B C7B C8B . . . . -2.1(4) ?
    C6B C7B C8B C9B . . . . -178.8(3) ?
    C2B C7B C8B C9B . . . . 1.1(4) ?
    C6B C7B C8B O5B . . . . 2.8(4) ?
    C2B C7B C8B O5B . . . . -177.2(3) ?
    O5B C8B C9B C10B . . . . 178.5(3) ?
    C7B C8B C9B C10B . . . . 0.3(5) ?
    O1B C1B C10B C9B . . . . 175.4(3) ?
    C2B C1B C10B C9B . . . . -0.5(5) ?
    O1B C1B C10B C11B . . . . -7.6(5) ?
    C2B C1B C10B C11B . . . . 176.5(3) ?
    C8B C9B C10B C1B . . . . -0.6(5) ?
    C8B C9B C10B C11B . . . . -178.0(3) ?
    C1B C10B C11B O6B . . . . -171.3(3) ?
    C9B C10B C11B O6B . . . . 5.8(4) ?
    C1B C10B C11B C12B . . . . 8.8(5) ?
    C9B C10B C11B C12B . . . . -174.0(3) ?
    O6B C11B C12B C13B . . . . 5.3(5) ?
    C10B C11B C12B C13B . . . . -174.9(3) ?
    C11B C12B C13B O7B . . . . -3.2(5) ?
    C11B C12B C13B C14B . . . . 178.6(3) ?
    O7B C13B C14B O9B . . . . -20.1(5) ?
    C12B C13B C14B O9B . . . . 158.3(3) ?
    O7B C13B C14B O8B . . . . 159.6(3) ?
    C12B C13B C14B O8B . . . . -21.9(4) ?
    C10B C1B O1B C17B . . . . 92.4(3) ?
    C2B C1B O1B C17B . . . . -91.6(3) ?
    C4B C3B O2B C18B . . . . -3.9(4) ?
    C2B C3B O2B C18B . . . . 176.9(3) ?
    C6B C5B O3B C19B . . . . 178.7(3) ?
    C4B C5B O3B C19B . . . . -0.1(5) ?
    C5B C6B O4B C20B . . . . 82.7(3) ?
    C7B C6B O4B C20B . . . . -101.0(3) ?
    C9B C8B O5B C21B . . . . 2.1(4) ?
    C7B C8B O5B C21B . . . . -179.6(3) ?
    O9B C14B O8B C15B . . . . 4.2(5) ?
    C13B C14B O8B C15B . . . . -175.5(3) ?
    C16B C15B O8B C14B . . . . 178.6(3) ?
loop_
    _geom_hbond_atom_site_label_D
    _geom_hbond_atom_site_label_H
    _geom_hbond_atom_site_label_A
    _geom_hbond_site_symmetry_A
    _geom_hbond_distance_DH
    _geom_hbond_distance_HA
    _geom_hbond_distance_DA
    _geom_hbond_angle_DHA
    _geom_hbond_publ_flag
    O7A H7A O6A . 0.84 1.77 2.499(3) 144 yes
    O7B H7B O6B . 0.84 1.77 2.497(3) 143 yes
    C17B H17D O6B 2_676 0.98 2.43 3.234(4) 139 yes
    C19A H19B O9B 2_766 0.98 2.45 3.419(4) 168 yes
    C19B H19E O9A 2_575 0.98 2.47 3.440(5) 172 yes
    C20A H20B O4B 1_545 0.98 2.50 3.384(4) 150 yes
    C20B H20E O4A 1_565 0.98 2.57 3.382(4) 140 yes
    C20B H20F O9B 2_676 0.98 2.58 3.460(4) 150 yes
    C18A H18A Cg3 1_655 0.98 2.66 3.486(3) 142 yes
    C18A H18C Cg1 1_655 0.98 2.92 3.844(3) 158 yes
    C18B H18F Cg2 1_455 0.98 2.66 3.522(3) 147 yes
    C21A H21A Cg2 1_455 0.98 2.96 3.845(3) 150 yes
_iucr_refine_instructions_details
;
TITL 11m_cdkden1_0s in P-1
CELL  0.71073   6.8019  12.3042  24.3971  100.002   93.080   98.748
ZERR     4.00   0.0004   0.0006   0.0012    0.004    0.004    0.004
LATT   1
SFAC  C    H    O
UNIT  84   96   36
MERG   2
OMIT    -2.00  52.00
OMIT     0   0   1
EQIV $1 -x+2, -y+2, -z+1
HTAB O7A O6A
HTAB O7B O6B
HTAB O7B O6B_$1
SADI 0.005 C14A O8A C14A O8C
EXYZ C14A C14C
EADP C14A C14C
DELU     0.005   0.005 C14A C15A C16A O8A O9A
SIMU     0.020   0.040   1.700 C14A C15A C16A O8A O9A
DELU     0.004   0.004 C14A C15C C16C O8C O9C
SIMU     0.010   0.030   1.700 C14A C15C C16C O8C O9C
FMAP   2
PLAN    5
SIZE     0.07   0.16   0.39
ACTA
BOND   $H
CONF
L.S.   8
TEMP  -100.00
WGHT    0.034300
FVAR       0.11384   0.88009   0.05268
MOLE    1
C1A   1    0.708623    0.646707    0.108016    11.00000    0.02728    0.01968 =
         0.02798    0.00871    0.00581    0.00176
C2A   1    0.784596    0.605276    0.155046    11.00000    0.01912    0.02706 =
         0.02730    0.00643   -0.00247    0.00210
C3A   1    0.978039    0.648421    0.183823    11.00000    0.02659    0.02561 =
         0.02811    0.00667   -0.00092   -0.00207
C4A   1    1.051057    0.602524    0.226280    11.00000    0.02403    0.03126 =
         0.03019    0.00731   -0.00836   -0.00080
AFIX  43
H4A   2    1.180521    0.631715    0.244139    11.00000   -1.20000
AFIX   0
C5A   1    0.935200    0.513021    0.243212    11.00000    0.03122    0.02555 =
         0.02878    0.00744   -0.00312    0.00683
C6A   1    0.745919    0.469234    0.218377    11.00000    0.02548    0.02538 =
         0.02707    0.00812    0.00369    0.00062
C7A   1    0.667312    0.513668    0.174114    11.00000    0.02349    0.02329 =
         0.02474    0.00354    0.00036   -0.00031
C8A   1    0.470906    0.472106    0.145477    11.00000    0.02604    0.02734 =
         0.03243    0.00851    0.00770    0.00075
C9A   1    0.404507    0.515159    0.101762    11.00000    0.02160    0.02920 =
         0.03023    0.00639    0.00078   -0.00011
AFIX  43
H9A   2    0.274724    0.485854    0.084151    11.00000   -1.20000
AFIX   0
C10A  1    0.523310    0.602976    0.081419    11.00000    0.02054    0.02667 =
         0.02455    0.00478   -0.00205    0.00051
C11A  1    0.440372    0.634141    0.030132    11.00000    0.02464    0.03061 =
         0.02713    0.00483    0.00511    0.00958
C12A  1    0.512274    0.736004    0.010415    11.00000    0.03602    0.03362 =
         0.02710    0.01132    0.00092    0.00224
AFIX  43
H12A  2    0.623975    0.786318    0.029907    11.00000   -1.20000
AFIX   0
C13A  1    0.421929    0.759872   -0.035332    11.00000    0.03811    0.04241 =
         0.03092    0.00928    0.00466    0.01147
PART    1
SAME 0.005 C14C > O9C
C14A  1    0.488752    0.866698   -0.057160    21.00000    0.06215    0.04150 =
         0.03526    0.01863    0.00781    0.01803
C15A  1    0.762593    1.014428   -0.055027    21.00000    0.07915    0.03908 =
         0.06554    0.02819    0.02295    0.00745
AFIX  23
H15A  2    0.850454    1.063079   -0.023788    21.00000   -1.20000
H15B  2    0.654343    1.054885   -0.064761    21.00000   -1.20000
AFIX   0
C16A  1    0.878669    0.989995   -0.103718    21.00000    0.09175    0.04149 =
         0.06606    0.01824    0.02873    0.00020
AFIX  33
H16A  2    0.934884    1.060189   -0.114956    21.00000   -1.50000
H16B  2    0.791173    0.942507   -0.134732    21.00000   -1.50000
H16C  2    0.987104    0.951048   -0.093828    21.00000   -1.50000
AFIX   0
O8A   3    0.676612    0.910552   -0.037586    21.00000    0.05018    0.03989 =
         0.05786    0.02828    0.01112    0.00602
O9A   3    0.381773    0.903492   -0.087496    21.00000    0.08588    0.05614 =
         0.04496    0.02936   -0.00806    0.02399
PART    2
SAME 0.005 C14A > O9A
C14C  1    0.488752    0.866698   -0.057160   -21.00000    0.06215    0.04150 =
         0.03526    0.01863    0.00781    0.01803
C15C  1    0.749857    0.970986   -0.095464   -21.00000    0.03524
AFIX  23
H15E  2    0.664213    1.029277   -0.087988   -21.00000   -1.20000
H15F  2    0.742810    0.944329   -0.136323   -21.00000   -1.20000
AFIX   0
C16C  1    0.958199    1.017787   -0.073824   -21.00000    0.06886
AFIX  33
H16G  2    1.009314    1.077935   -0.093444   -21.00000   -1.50000
H16H  2    1.040713    0.958742   -0.079922   -21.00000   -1.50000
H16I  2    0.962718    1.047717   -0.033757   -21.00000   -1.50000
AFIX   0
O8C   3    0.680359    0.877435   -0.067386   -21.00000    0.04610
O9C   3    0.370905    0.924261   -0.069023   -21.00000    0.05865
PART    0
C17A  1    0.964366    0.689598    0.050272    11.00000    0.03120    0.04536 =
         0.03749    0.01028    0.00832   -0.00277
AFIX 137
H17A  2    1.049016    0.646825    0.068829    11.00000   -1.50000
H17B  2    1.048016    0.752833    0.039038    11.00000   -1.50000
H17C  2    0.890230    0.641121    0.017148    11.00000   -1.50000
AFIX   0
C18A  1    1.284354    0.778934    0.191913    11.00000    0.02370    0.03888 =
         0.04509    0.01090   -0.00580   -0.01255
AFIX 137
H18A  2    1.281583    0.805935    0.232048    11.00000   -1.50000
H18B  2    1.345463    0.840273    0.174408    11.00000   -1.50000
H18C  2    1.362616    0.717890    0.186082    11.00000   -1.50000
AFIX   0
C19A  1    1.195072    0.506963    0.312974    11.00000    0.04755    0.03976 =
         0.04543    0.01824   -0.01869    0.00056
AFIX 137
H19A  2    1.294724    0.498796    0.285636    11.00000   -1.50000
H19B  2    1.220757    0.464770    0.342436    11.00000   -1.50000
H19C  2    1.203401    0.586216    0.329460    11.00000   -1.50000
AFIX   0
C20A  1    0.680668    0.275702    0.213772    11.00000    0.04043    0.03104 =
         0.05307    0.01592    0.00373    0.00249
AFIX 137
H20A  2    0.635053    0.260979    0.173994    11.00000   -1.50000
H20B  2    0.609846    0.217861    0.231841    11.00000   -1.50000
H20C  2    0.824476    0.274784    0.217959    11.00000   -1.50000
AFIX   0
C21A  1    0.168204    0.339336    0.135046    11.00000    0.02823    0.03655 =
         0.04237    0.01162   -0.00306   -0.01043
AFIX 137
H21A  2    0.084207    0.397599    0.136212    11.00000   -1.50000
H21B  2    0.103300    0.278985    0.152586    11.00000   -1.50000
H21C  2    0.187101    0.309366    0.096118    11.00000   -1.50000
AFIX   0
O1A   3    0.826457    0.730626    0.088058    11.00000    0.02345    0.02671 =
         0.03216    0.01107    0.00021   -0.00080
O2A   3    1.085103    0.739119    0.167411    11.00000    0.02624    0.03582 =
         0.04015    0.01624   -0.01065   -0.01132
O3A   3    0.998902    0.464557    0.285663    11.00000    0.03532    0.03659 =
         0.04020    0.01742   -0.01510   -0.00390
O4A   3    0.640598    0.383277    0.239426    11.00000    0.03125    0.03050 =
         0.03283    0.01291    0.00145    0.00104
O5A   3    0.359463    0.386501    0.164799    11.00000    0.02417    0.03920 =
         0.04300    0.01896   -0.00717   -0.00940
O6A   3    0.292264    0.568324    0.002771    11.00000    0.02705    0.03447 =
         0.03078    0.00561   -0.00589   -0.00007
O7A   3    0.265913    0.696120   -0.065532    11.00000    0.04737    0.05150 =
         0.03618    0.01523   -0.00908    0.00406
AFIX 147
H7A   2    0.230059    0.639929   -0.051031    11.00000   -1.50000
AFIX   0
MOLE    2
C1B   1    0.320855    0.863633    0.391250    11.00000    0.03108    0.02348 =
         0.02679    0.00645    0.00436    0.00504
C2B   1    0.211765    0.900969    0.347977    11.00000    0.02170    0.02989 =
         0.02543    0.00636   -0.00252    0.00136
C3B   1    0.013695    0.849529    0.325144    11.00000    0.02720    0.02747 =
         0.02811    0.00984    0.00257   -0.00116
C4B   1   -0.084211    0.889078    0.284197    11.00000    0.02009    0.03157 =
         0.03005    0.00464   -0.00349   -0.00151
AFIX  43
H4B   2   -0.216276    0.854516    0.270414    11.00000   -1.20000
AFIX   0
C5B   1    0.008241    0.979589    0.262575    11.00000    0.02539    0.03342 =
         0.02686    0.00978   -0.00603    0.00294
C6B   1    0.200284    1.031672    0.282142    11.00000    0.02578    0.02702 =
         0.02116    0.00526   -0.00039    0.00059
C7B   1    0.302502    0.996411    0.325908    11.00000    0.02176    0.02429 =
         0.02551    0.00316    0.00147   -0.00100
C8B   1    0.497630    1.051464    0.350549    11.00000    0.02504    0.02984 =
         0.02707    0.00724   -0.00252    0.00280
C9B   1    0.592957    1.014311    0.391828    11.00000    0.02149    0.02743 =
         0.02682    0.00296   -0.00341   -0.00357
AFIX  43
H9B   2    0.721054    1.053133    0.407071    11.00000   -1.20000
AFIX   0
C10B  1    0.508155    0.919291    0.413159    11.00000    0.02066    0.03163 =
         0.02671    0.00425   -0.00437    0.00515
C11B  1    0.631700    0.893167    0.459838    11.00000    0.03342    0.03090 =
         0.03043    0.00234   -0.00409    0.00913
C12B  1    0.587233    0.795542    0.485120    11.00000    0.03392    0.03230 =
         0.02765    0.00467   -0.00656    0.00530
AFIX  43
H12B  2    0.477331    0.738860    0.470120    11.00000   -1.20000
AFIX   0
C13B  1    0.703169    0.784805    0.530548    11.00000    0.02835    0.03700 =
         0.03033    0.01121    0.00032    0.00443
C14B  1    0.663310    0.687478    0.559554    11.00000    0.03035    0.04247 =
         0.03036    0.00499   -0.00310    0.00560
C15B  1    0.416373    0.545978    0.579488    11.00000    0.05154    0.04192 =
         0.04969    0.02385   -0.00408    0.00171
AFIX  23
H15C  2    0.439893    0.573525    0.620279    11.00000   -1.20000
H15D  2    0.496030    0.485689    0.569057    11.00000   -1.20000
AFIX   0
C16B  1    0.198846    0.502734    0.563695    11.00000    0.04581    0.04489 =
         0.06000    0.01750   -0.00848   -0.00771
AFIX 137
H16D  2    0.122380    0.564030    0.572479    11.00000   -1.50000
H16E  2    0.153472    0.443866    0.584698    11.00000   -1.50000
H16F  2    0.178531    0.472048    0.523587    11.00000   -1.50000
AFIX   0
C17B  1    0.123157    0.782016    0.455329    11.00000    0.03598    0.04642 =
         0.03928    0.01845    0.00259   -0.00423
AFIX 137
H17D  2    0.195450    0.840226    0.485251    11.00000   -1.50000
H17E  2    0.093309    0.711627    0.469153    11.00000   -1.50000
H17F  2   -0.001768    0.804623    0.443203    11.00000   -1.50000
AFIX   0
C18B  1   -0.275679    0.710112    0.324550    11.00000    0.02648    0.03592 =
         0.04427    0.01208   -0.00210   -0.00843
AFIX 137
H18D  2   -0.361958    0.766964    0.332310    11.00000   -1.50000
H18E  2   -0.321492    0.647307    0.343029    11.00000   -1.50000
H18F  2   -0.281257    0.683351    0.284158    11.00000   -1.50000
AFIX   0
C19B  1   -0.276148    0.969561    0.198094    11.00000    0.02866    0.04873 =
         0.04685    0.01451   -0.01544   -0.00159
AFIX 137
H19D  2   -0.276352    0.890237    0.183264    11.00000   -1.50000
H19E  2   -0.318329    1.006384    0.167967    11.00000   -1.50000
H19F  2   -0.368642    0.976470    0.227475    11.00000   -1.50000
AFIX   0
C20B  1    0.233926    1.221326    0.273095    11.00000    0.03928    0.03337 =
         0.05194    0.02050    0.00284    0.00324
AFIX 137
H20D  2    0.088526    1.215344    0.268016    11.00000   -1.50000
H20E  2    0.296821    1.274276    0.250989    11.00000   -1.50000
H20F  2    0.278793    1.247945    0.312662    11.00000   -1.50000
AFIX   0
C21B  1    0.772246    1.200279    0.354572    11.00000    0.02225    0.04463 =
         0.04365    0.00953   -0.00541   -0.01041
AFIX 137
H21D  2    0.767225    1.227203    0.394625    11.00000   -1.50000
H21E  2    0.815374    1.263804    0.336322    11.00000   -1.50000
H21F  2    0.867024    1.147572    0.349072    11.00000   -1.50000
AFIX   0
O1B   3    0.244014    0.766733    0.408994    11.00000    0.03346    0.02678 =
         0.03065    0.00903   -0.00292   -0.00090
O2B   3   -0.073367    0.758184    0.345345    11.00000    0.02975    0.03453 =
         0.03983    0.01546   -0.00996   -0.01045
O3B   3   -0.078429    1.021738    0.220928    11.00000    0.02720    0.04400 =
         0.04098    0.01876   -0.01273   -0.00673
O4B   3    0.288937    1.113774    0.254994    11.00000    0.02665    0.02925 =
         0.03194    0.01249    0.00034   -0.00294
O5B   3    0.577483    1.144959    0.330675    11.00000    0.02810    0.03983 =
         0.04285    0.02099   -0.00985   -0.01203
O6B   3    0.787556    0.961744    0.478591    11.00000    0.03651    0.04020 =
         0.04845    0.01460   -0.02335   -0.00796
O7B   3    0.864874    0.855842    0.553402    11.00000    0.04223    0.04651 =
         0.03943    0.01478   -0.01177   -0.00078
AFIX 147
H7B   2    0.884660    0.908569    0.535587    11.00000   -1.50000
AFIX   0
O8B   3    0.473375    0.636654    0.549550    11.00000    0.03700    0.04132 =
         0.04634    0.02416   -0.00259    0.00243
O9B   3    0.787849    0.658904    0.588609    11.00000    0.04200    0.05892 =
         0.05250    0.02892   -0.00663    0.00907
HKLF 4
REM  11m_cdkden1_0s in P-1
REM R1 =  0.0526 for   3172 Fo > 4sig(Fo)  and  0.1518 for all   7793 data
REM    572 parameters refined using     54 restraints
END
WGHT      0.0343      0.0000
REM Highest difference peak  0.205,  deepest hole -0.247,  1-sigma level  0.053
Q1    1   0.9697  0.5499  0.3389  11.00000  0.05    0.20
Q2    1   0.4616  0.4655  0.5434  11.00000  0.05    0.19
Q3    1   0.6078  0.8668 -0.0690  11.00000  0.05    0.19
Q4    1   1.2859  0.8547  0.1903  11.00000  0.05    0.18
Q5    1   1.3250  0.4641  0.2821  11.00000  0.05    0.18
;
