# Supplementary material for: (Z)-Ethyl 2-hy­droxy-4-oxo-4-(1,4,5,6,8-penta­meth­oxy­naphthalen-2-yl)but-2-enoate
Source: Acta Crystallogr Sect E Struct Rep Online. 2012 Dec 8;69(Pt 1):o54–5. doi: 10.1107/S1600536812049203 (PMC3588284; doi:10.1107/S1600536812049203)
Supplement: Supplementary file 2 [file e-69-00o54-Isup2.hkl]

#
# h,k,l, Fc-squared, Fo-squared, sigma(Fo-squared) and status flag
#
data_I
_shelx_title ' 11m_cdkden1_0s in P-1'
_shelx_refln_list_code          4
_shelx_F_calc_maximum      498.49
_exptl_crystal_F_000       888.00
_reflns_d_resolution_high  0.8107
 
loop_
 _symmetry_equiv_pos_as_xyz
 'x, y, z'
 '-x, -y, -z'
 
_cell_length_a     6.8019
_cell_length_b    12.3042
_cell_length_c    24.3971
_cell_angle_alpha 100.002
_cell_angle_beta   93.080
_cell_angle_gamma  98.748
 
_shelx_F_squared_multiplier     1.000
 
loop_
 _refln_index_h
 _refln_index_k
 _refln_index_l
 _refln_F_squared_calc
 _refln_F_squared_meas
 _refln_F_squared_sigma
 _refln_observed_status
   1   0   0     1357.89     1478.26     31.81 o
   2   0   0     3765.08     3807.91     94.55 o
   3   0   0      583.47      670.09     26.54 o
   4   0   0     1729.91     1906.65     52.13 o
   5   0   0       57.14       59.41     34.72 o
   6   0   0        0.54      -21.99     24.01 o
   7   0   0       43.59       30.07     34.10 o
   8   0   0       20.70       16.20     52.47 o
  -8   1   0       16.17       73.30     50.92 o
  -7   1   0      115.28      173.60     58.64 o
  -6   1   0        0.34        5.40     39.35 o
  -5   1   0      717.69      628.83     67.90 o
  -4   1   0        0.72        5.89     13.40 o
  -3   1   0      292.23      279.88     30.87 o
  -2   1   0      367.43      397.21     18.02 o
  -1   1   0      827.95      592.15     79.83 o
   0   1   0      188.87      153.77     24.87 o
   1   1   0      113.20      114.13      7.10 o
   2   1   0     2304.39     2282.65     31.54 o
   3   1   0       45.39       40.61     13.79 o
   4   1   0      164.31      199.45     22.56 o
   5   1   0       14.33       11.84     18.42 o
   6   1   0      142.87      127.01     33.83 o
   7   1   0       79.83       83.59     30.35 o
   8   1   0        0.00       91.25     41.61 o
  -8   2   0        8.28       17.16     32.29 o
  -7   2   0      150.83      194.43     57.10 o
  -6   2   0       49.34       23.15     42.44 o
  -5   2   0      181.49      202.15     52.47 o
  -4   2   0      615.29      627.72     46.10 o
  -3   2   0      195.81      244.13     22.69 o
  -2   2   0      135.35      131.89     14.48 o
  -1   2   0      240.12      218.07     10.04 o
   0   2   0      711.94      821.21     16.98 o
   1   2   0      101.99      128.35     11.60 o
   2   2   0      711.71      677.51     17.16 o
   3   2   0        9.59       65.89     16.48 o
   4   2   0       75.66       80.06     15.01 o
   5   2   0      136.27      164.21     23.10 o
   6   2   0      492.94      464.55     41.36 o
   7   2   0        0.00       20.66     38.78 o
   8   2   0        1.71       24.03     41.29 o
  -8   3   0      123.40      128.60     69.44 o
  -7   3   0      112.51      169.74     59.41 o
  -5   3   0       40.81       63.27     45.52 o
  -4   3   0      411.91      407.82     31.67 o
  -3   3   0      747.59      703.69     51.83 o
  -2   3   0        9.91       -6.38     13.26 o
  -1   3   0     1710.46     1550.38     37.31 o
   0   3   0      587.05      634.82     22.43 o
   1   3   0      101.98      130.57     13.17 o
   2   3   0      556.52      560.59     20.40 o
   3   3   0      433.24      395.75     27.92 o
   4   3   0        7.08        7.35     12.14 o
   5   3   0        0.22       -8.11     15.44 o
   6   3   0      196.14      196.03     32.31 o
   7   3   0        1.89       19.87     40.20 o
  -8   4   0       10.21       20.06     54.01 o
  -7   4   0       75.24       53.24     50.92 o
  -6   4   0      259.60      266.19     63.27 o
  -5   4   0       10.86       83.33     46.29 o
  -4   4   0      265.90      224.42     27.13 o
  -3   4   0     1231.90     1159.98     97.19 o
  -2   4   0      682.54      679.59     33.79 o
  -1   4   0    12665.43    11428.07    797.81 o
   0   4   0     2681.63     2851.21     45.24 o
   1   4   0       16.20       17.74     11.29 o
   2   4   0      577.72      608.24     21.20 o
   3   4   0      185.84      165.50     16.38 o
   4   4   0      143.17      139.83     18.36 o
   5   4   0       28.31       21.65     16.30 o
   6   4   0      366.70      344.11     56.15 o
   7   4   0        2.69       -9.68     40.91 o
  -8   5   0       36.14       69.44     57.10 o
  -7   5   0      272.82      178.23     65.58 o
  -6   5   0      160.80      178.23     60.95 o
  -5   5   0       84.10       40.63     38.58 o
  -4   5   0      218.04      112.96     28.10 o
  -3   5   0        7.41       -5.48     17.68 o
  -2   5   0        8.63        3.60     14.07 o
  -1   5   0      468.54      278.81    125.43 o
   0   5   0      149.69      146.18     18.81 o
   1   5   0      850.01      908.19     32.95 o
   2   5   0      188.76      194.87     17.97 o
   3   5   0       25.17       19.02     12.10 o
   4   5   0      306.73      305.76     33.92 o
   5   5   0        2.16        7.54     20.07 o
   6   5   0      145.19      124.66     47.82 o
   7   5   0       68.77      108.30     52.51 o
  -8   6   0        2.06      -46.29     46.29 o
  -7   6   0       82.18       89.50     62.50 o
  -6   6   0       72.06       34.91     37.42 o
  -5   6   0      419.76      392.73     74.84 o
  -4   6   0       18.93       -7.72     23.11 o
  -3   6   0      345.62      332.64     33.11 o
  -2   6   0      219.52      225.66     23.08 o
  -1   6   0     1125.82      896.60    272.83 o
   0   6   0       59.21       55.54     18.06 o
   1   6   0       82.85       64.80     20.46 o
   2   6   0      201.97      222.75     20.72 o
   3   6   0      303.43      331.81     26.06 o
   4   6   0      212.10      270.70     32.76 o
   5   6   0      269.75      214.65     50.52 o
   6   6   0       11.96        5.83     39.48 o
   7   6   0      203.80      226.07     81.01 o
  -7   7   0      275.89      297.05     80.24 o
  -6   7   0       66.81       43.73     50.54 o
  -5   7   0       93.48       38.58     43.21 o
  -4   7   0      214.21      224.51     41.49 o
  -3   7   0      112.11       97.60     32.92 o
  -2   7   0       45.48       36.30     21.57 o
  -1   7   0      422.69      398.47     55.39 o
   0   7   0      180.35      159.56     26.94 o
   1   7   0      153.98      176.19     26.98 o
   2   7   0        0.32       -8.34     15.00 o
   3   7   0      205.12      294.33     24.80 o
   4   7   0        3.99      -11.87     19.06 o
   5   7   0       36.24       37.96     62.88 o
   6   7   0        6.90      -36.26     38.44 o
  -7   8   0      153.20      313.26     84.87 o
  -6   8   0        1.86        8.85     21.17 o
  -5   8   0        3.69        2.79     22.42 o
  -4   8   0     1812.09     1764.95     83.59 o
  -3   8   0      256.32      309.18     49.38 o
  -2   8   0      371.01      376.68     39.06 o
  -1   8   0       22.52       16.78     24.32 o
   0   8   0     4728.29     4791.76    111.22 o
   1   8   0        0.46       31.45     23.42 o
   2   8   0       10.03       -0.68     23.08 o
   3   8   0      473.94      487.48     31.80 o
   4   8   0      270.37      254.87     62.50 o
   5   8   0        2.47      -15.69     39.37 o
   6   8   0       15.33      -11.41     46.45 o
  -7   9   0      160.82      178.51     47.77 o
  -6   9   0       78.08       84.08     49.38 o
  -5   9   0       75.03       62.12     31.96 o
  -4   9   0       44.80       54.11     34.66 o
  -3   9   0       18.67       24.64     25.39 o
  -2   9   0       51.08       24.75     54.18 o
  -1   9   0       70.50       90.32     34.36 o
   0   9   0      113.85      118.78     31.66 o
   1   9   0       14.36       28.38     26.27 o
   2   9   0     1288.68     1203.41     59.76 o
   3   9   0      891.26      791.22     51.66 o
   4   9   0        3.65      -37.04     38.37 o
   5   9   0        0.00      -38.37     40.01 o
  -7  10   0      139.12      185.95     78.70 o
  -6  10   0        3.07       12.83     26.70 o
  -5  10   0        0.20      -26.51     26.51 o
  -4  10   0      151.11      172.94     44.59 o
  -3  10   0      228.22      224.75     38.24 o
  -2  10   0      280.62      285.91     39.79 o
  -1  10   0        4.18      -24.95     28.36 o
   0  10   0       56.89       36.07     30.52 o
   1  10   0       99.39       87.17     32.04 o
   2  10   0      444.55      438.60     45.04 o
   3  10   0      137.68       64.83     47.09 o
   4  10   0        6.11       -5.88     44.80 o
   5  10   0        0.88       13.12     61.73 o
  -6  11   0        2.56       21.60     33.56 o
  -5  11   0        2.86       15.29     35.26 o
  -4  11   0        0.57      -13.82     32.92 o
  -3  11   0       13.24       45.55     32.20 o
  -2  11   0        4.02       19.80     27.80 o
  -1  11   0        3.70      -26.20     26.20 o
   0  11   0       17.17      -22.56     27.53 o
   1  11   0      103.74      103.23     35.11 o
   2  11   0      299.15      279.05     43.70 o
   3  11   0       11.50       19.03     46.91 o
   4  11   0       43.22        3.50     46.93 o
  -6  12   0        5.12       10.03     65.58 o
  -5  12   0        0.08      -12.07     36.67 o
  -4  12   0       34.18       55.54     40.41 o
  -3  12   0       77.35       82.46     31.85 o
  -2  12   0        6.23       22.05     29.84 o
  -1  12   0      185.37      191.53     40.46 o
   0  12   0       61.06       67.00     35.17 o
   1  12   0       13.53      -30.54     30.54 o
   2  12   0       21.81       39.37     50.93 o
   3  12   0        8.31      -21.09     49.42 o
  -5  13   0        2.60       45.15     41.63 o
  -4  13   0       14.64       21.24     41.29 o
  -3  13   0       79.84       85.63     33.48 o
  -2  13   0        9.63       30.82     33.65 o
  -1  13   0        4.00       17.35     32.96 o
   0  13   0        5.22      -14.32     32.58 o
   1  13   0       59.06      -14.30     34.19 o
   2  13   0      111.59       81.10     57.62 o
  -4  14   0       43.69       98.71     46.90 o
  -3  14   0        0.86       20.22     31.41 o
  -2  14   0        1.42       20.48     34.42 o
  -1  14   0      138.35      157.54     43.27 o
   0  14   0        2.00      -28.01     34.60 o
   1  14   0       13.95      -43.23     49.92 o
   1 -15   1       69.67       83.17     43.10 o
  -1 -14   1       35.64      -33.37     48.52 o
   0 -14   1        3.16       15.45     35.69 o
   1 -14   1        0.23      -18.82     31.66 o
   2 -14   1       15.93       31.33     31.39 o
   3 -14   1      111.12      128.28     36.54 o
   4 -14   1      135.42      216.72     55.76 o
  -2 -13   1       17.45      -46.63     46.63 o
  -1 -13   1       12.41      -31.84     31.84 o
   0 -13   1      144.78      109.25     39.11 o
   1 -13   1        2.59      -20.61     30.69 o
   2 -13   1       35.99       21.71     21.04 o
   3 -13   1       19.90       24.31     29.72 o
   4 -13   1      173.09      193.81     52.84 o
   5 -13   1       74.57       69.49     44.49 o
  -3 -12   1        1.52      -25.41     48.01 o
  -2 -12   1       24.34       -8.25     46.64 o
  -1 -12   1       43.34      -21.75     30.53 o
   0 -12   1       98.17      101.05     36.24 o
   1 -12   1       30.01       24.19     30.78 o
   2 -12   1        5.60       13.40     18.25 o
   3 -12   1       78.40       88.35     31.73 o
   4 -12   1       75.32       62.42     39.67 o
   5 -12   1       14.80       16.29     37.81 o
   6 -12   1       28.54       73.34     42.62 o
  -4 -11   1        7.72      -41.63     41.63 o
  -3 -11   1       38.67       -0.07     45.52 o
  -2 -11   1      166.49      140.35     35.28 o
  -1 -11   1        0.16      -11.44     27.78 o
   0 -11   1      572.92      570.19     50.32 o
   1 -11   1      206.98      227.37     39.43 o
   2 -11   1      112.31       47.83     40.92 o
   3 -11   1       15.28        7.63     24.52 o
   4 -11   1        9.89       36.56     34.62 o
   5 -11   1       19.43       55.97     36.23 o
   6 -11   1       13.56       25.91     35.82 o
  -5 -10   1        9.68       -8.49     61.73 o
  -4 -10   1        0.13      -11.96     43.00 o
  -3 -10   1      345.03      396.18     78.70 o
  -2 -10   1       28.57      -16.20     25.44 o
  -1 -10   1      286.10      290.34     40.61 o
   0 -10   1       55.02       48.60     30.46 o
   1 -10   1       39.86       25.03     30.42 o
   2 -10   1       27.40       30.96     21.44 o
   3 -10   1       63.72       87.88     30.27 o
   4 -10   1        6.08      -15.79     30.19 o
   5 -10   1        2.53       -4.94     30.94 o
   6 -10   1        0.90        0.63     31.97 o
   7 -10   1      201.55      109.44     43.21 o
  -5  -9   1        0.87      -35.91     35.91 o
  -4  -9   1        9.71      -33.95     54.78 o
  -3  -9   1     1118.93      992.79     53.92 o
  -2  -9   1      290.75      318.16     38.73 o
  -1  -9   1       98.92       73.30     29.36 o
   0  -9   1      171.18      156.41     32.97 o
   1  -9   1      424.20      420.00     41.82 o
   2  -9   1       47.99       16.92     18.20 o
   3  -9   1        4.85      -13.00     24.27 o
   4  -9   1      205.20      249.27     46.03 o
   5  -9   1        2.60       10.46     28.31 o
   6  -9   1        0.05       17.93     31.96 o
   7  -9   1        1.20       41.57     28.15 o
  -6  -8   1       62.38       31.60     49.31 o
  -5  -8   1        1.65        2.17     40.78 o
  -4  -8   1      203.33      184.99     72.14 o
  -3  -8   1     1158.17     1090.34     40.72 o
  -2  -8   1      779.90      799.98     47.92 o
  -1  -8   1       96.61      129.35     28.51 o
   0  -8   1       19.08       24.55     24.52 o
   1  -8   1     1255.81     1318.03     56.03 o
   2  -8   1       15.38       -0.13     25.13 o
   3  -8   1      350.94      334.22     46.91 o
   4  -8   1      849.24      810.76     64.58 o
   5  -8   1       65.81       37.51     30.75 o
   6  -8   1       51.01       31.46     31.33 o
   7  -8   1       81.92       61.80     35.49 o
  -6  -7   1       18.29      -25.09     40.94 o
  -5  -7   1      112.60       96.96     44.80 o
  -4  -7   1     1274.26     1026.72     73.96 o
  -3  -7   1     4421.46     4413.12     77.29 o
  -2  -7   1       75.63      110.86     19.73 o
  -1  -7   1     1486.42     1545.65     53.96 o
   0  -7   1     2201.59     2254.18     93.37 o
   1  -7   1      511.08      476.27     35.55 o
   2  -7   1        8.60       29.77     16.30 o
   3  -7   1     1247.42     1317.42     67.96 o
   4  -7   1      557.24      464.22     51.07 o
   5  -7   1        7.29       27.15     30.40 o
   6  -7   1       74.39       73.49     34.11 o
   7  -7   1      789.95      716.78    107.25 o
  -7  -6   1       24.87      -39.11     39.11 o
  -6  -6   1        0.18       25.69     40.03 o
  -5  -6   1       56.85       36.13     37.81 o
  -4  -6   1     1349.98     1391.99     41.49 o
  -3  -6   1       26.08       21.94     13.62 o
  -2  -6   1       55.20       45.83     18.49 o
  -1  -6   1       18.09       12.73     16.76 o
   0  -6   1      897.16      857.06     39.53 o
   1  -6   1      657.82      631.56     33.46 o
   2  -6   1        1.52       12.57     13.87 o
   3  -6   1      332.55      349.76     32.97 o
   4  -6   1      197.85      189.58     37.30 o
   5  -6   1       46.52       47.80     32.73 o
   6  -6   1      133.94      125.40     38.17 o
   7  -6   1      984.12      973.71    113.42 o
   8  -6   1       13.56       -5.40     55.55 o
  -7  -5   1        0.13      -22.90     39.43 o
  -6  -5   1       89.26      143.60     48.20 o
  -5  -5   1      153.56      137.31     20.43 o
  -4  -5   1     2104.89     2140.60     83.19 o
  -3  -5   1       15.00       20.68     12.34 o
  -2  -5   1       18.81       22.54     10.77 o
  -1  -5   1      930.62     1012.55     34.07 o
   0  -5   1      653.95      629.80     30.18 o
   1  -5   1       47.40       74.55     16.85 o
   2  -5   1      401.88      328.65     63.71 o
   3  -5   1       14.91       13.15     18.94 o
   4  -5   1      244.50      210.95     35.48 o
   5  -5   1       33.99       60.33     29.43 o
   6  -5   1      120.66      175.92     60.95 o
   7  -5   1      108.51       95.67     56.32 o
   8  -5   1       18.26       57.10     57.87 o
  -7  -4   1      149.63      159.90     54.90 o
  -6  -4   1       87.33       76.11     42.84 o
  -5  -4   1        9.19       11.60     15.75 o
  -4  -4   1     1993.20     1946.60     53.31 o
  -3  -4   1      417.04      413.50     19.86 o
  -2  -4   1        0.44        0.23      8.49 o
  -1  -4   1       24.36       18.50     10.52 o
   0  -4   1      107.38      124.77     14.29 o
   1  -4   1       31.54       23.77     14.20 o
   2  -4   1      378.00      350.18     48.17 o
   3  -4   1      257.12      266.03     26.76 o
   4  -4   1      149.66      120.59     60.57 o
   5  -4   1      307.23      349.52     67.13 o
   7  -4   1        0.76       44.75     48.61 o
   8  -4   1      142.05      158.17     64.81 o
  -7  -3   1       60.26      150.27     49.26 o
  -6  -3   1       50.66       40.99     19.16 o
  -5  -3   1      176.97      134.86     21.93 o
  -4  -3   1     1766.21     1854.47     38.89 o
  -3  -3   1       65.98       65.39     10.41 o
  -2  -3   1     1862.37     1915.73     36.42 o
  -1  -3   1      852.44      876.97     21.88 o
   0  -3   1    13962.27    14272.99    136.32 o
   1  -3   1     3137.73     2827.19    134.42 o
   2  -3   1     2451.16     2229.41     55.56 o
   3  -3   1       22.51       19.85     16.43 o
   4  -3   1       42.38       33.42     18.58 o
   5  -3   1       80.78       60.18     46.29 o
   6  -3   1      354.32      280.85     66.35 o
   8  -3   1       44.89       59.41     52.47 o
  -8  -2   1        0.82       -0.99     39.76 o
  -7  -2   1      456.22      508.17     65.13 o
  -6  -2   1      218.60      217.41     29.51 o
  -5  -2   1      723.70      686.82     34.95 o
  -4  -2   1      571.09      566.92     28.32 o
  -3  -2   1     1482.58     1520.49     27.26 o
  -2  -2   1      133.12      130.52     10.09 o
  -1  -2   1       36.93       65.53      8.12 o
   0  -2   1       81.46       87.04      7.59 o
   1  -2   1      140.10      123.80     13.00 o
   2  -2   1      574.47      502.03     23.92 o
   3  -2   1      167.53      130.96     19.57 o
   4  -2   1     1175.28     1257.45     59.15 o
   5  -2   1       84.67       32.41     39.35 o
   6  -2   1      421.04      405.84     70.21 o
   7  -2   1       13.13      -28.55     44.75 o
   8  -2   1       27.98       44.43     34.07 o
  -8  -1   1       19.69       89.46     57.10 o
  -7  -1   1        2.95       49.45     37.54 o
  -6  -1   1        2.26      -16.31     24.16 o
  -5  -1   1      154.61      159.81     25.44 o
  -4  -1   1      115.09      128.76     19.65 o
  -3  -1   1     1368.46     1527.07     34.36 o
  -2  -1   1     3013.84     2994.46     32.85 o
  -1  -1   1       11.62       10.84      4.77 o
   0  -1   1     6178.28     6105.05     91.15 o
   1  -1   1    10688.67    10381.73    118.72 o
   2  -1   1       15.33       21.74     11.78 o
   3  -1   1      594.26      802.34     35.17 o
   4  -1   1     2084.76     2306.07     73.44 o
   5  -1   1      117.00       67.90     40.12 o
   6  -1   1      147.42      128.08     47.84 o
   7  -1   1        0.95      -18.70     28.73 o
   8  -1   1        0.01      -33.18     38.58 o
  -8   0   1        7.86       45.27     35.73 o
  -7   0   1      170.47      118.05     57.10 o
  -6   0   1        2.47       -7.73     26.23 o
  -5   0   1      617.49      648.42     39.27 o
  -4   0   1       38.50       46.16     17.17 o
  -3   0   1       14.56        6.29     11.22 o
  -2   0   1     2200.21     1711.62    438.92 o
  -1   0   1      277.26      265.64     11.20 o
   1   0   1      377.60      386.32     15.63 o
   2   0   1      140.09      129.37     13.27 o
   3   0   1     4745.98     4767.63     76.84 o
   4   0   1       19.69        3.09     26.23 o
   5   0   1       15.29       20.83     30.86 o
   6   0   1       34.00       15.05     27.28 o
   7   0   1        0.22       24.42     32.72 o
   8   0   1       33.34       63.27     60.95 o
  -8   1   1       29.08       43.21     53.24 o
  -7   1   1      195.42      160.61     39.96 o
  -6   1   1       21.98       39.35     43.21 o
  -5   1   1      136.65      126.18     74.84 o
  -4   1   1       30.92       47.41     18.80 o
  -3   1   1     2076.52     1964.42     47.05 o
  -2   1   1     3053.71     2955.14     64.13 o
  -1   1   1    13174.59    12992.72    209.50 o
   0   1   1     4443.57     3866.06    206.74 o
   1   1   1     5720.43     5958.69     98.41 o
   2   1   1       37.50       30.89     10.01 o
   3   1   1     2637.05     3121.05     75.27 o
   4   1   1       62.74       40.96     18.77 o
   5   1   1       13.49        7.98     27.39 o
   6   1   1       54.09       61.56     29.47 o
   7   1   1      267.31      223.29     45.04 o
   8   1   1        3.80       53.90     40.22 o
  -8   2   1      147.61      113.42     39.88 o
  -7   2   1        9.44       15.04     30.25 o
  -6   2   1        0.10       -2.31     39.35 o
  -5   2   1      117.03      134.25     47.84 o
  -4   2   1      301.05      321.30     29.52 o
  -3   2   1        2.82       -2.89      9.81 o
  -2   2   1     2508.05     2277.08     34.42 o
  -1   2   1        0.80        3.82      6.30 o
   0   2   1      191.51      175.12     28.70 o
   1   2   1        7.76       13.23     10.86 o
   2   2   1      140.42      137.91      9.79 o
   3   2   1     6064.57     6648.57    110.36 o
   4   2   1      159.24      154.83     17.16 o
   5   2   1       72.81       89.95     28.25 o
   6   2   1        1.79        4.23     22.11 o
   7   2   1       97.99      156.79    104.55 o
  -8   3   1      100.97       98.64     39.01 o
  -7   3   1       60.53       66.35     50.15 o
  -6   3   1        2.36      -37.81     37.81 o
  -5   3   1      177.08      156.63     48.61 o
  -4   3   1      133.05      108.31     32.85 o
  -3   3   1      227.97      269.89     36.88 o
  -2   3   1     1505.24     1435.20     67.86 o
  -1   3   1     3506.46     2801.11    485.37 o
   0   3   1     1224.68     1134.92     25.98 o
   1   3   1     5548.32     5833.88     72.67 o
   2   3   1        0.28       16.61      8.24 o
   3   3   1      969.83     1098.78     25.71 o
   4   3   1       30.21       76.97     13.87 o
   5   3   1      139.39      146.63     27.97 o
   6   3   1       10.56       24.65     23.90 o
   7   3   1        0.11       16.63     39.74 o
  -8   4   1      233.20      198.29     68.67 o
  -7   4   1       13.60       12.35     47.84 o
  -6   4   1       88.63       68.67     50.15 o
  -5   4   1       20.22      -16.20     40.12 o
  -4   4   1       24.18       37.82     19.37 o
  -3   4   1        8.54        8.01     17.94 o
  -2   4   1      499.82      273.37    153.62 o
  -1   4   1      347.52      309.11     18.08 o
   0   4   1        5.00       -9.09     12.24 o
   1   4   1      798.44      793.98     30.19 o
   2   4   1      878.29      925.98     26.22 o
   3   4   1      181.07      206.56     20.87 o
   4   4   1       47.31       36.14     14.22 o
   5   4   1        3.51        2.57     19.81 o
   6   4   1       74.53       72.92     43.15 o
   7   4   1       13.55       53.31     45.98 o
  -8   5   1        0.12       15.43     50.15 o
  -7   5   1       95.31      103.39     58.64 o
  -6   5   1        2.99      -38.58     38.58 o
  -5   5   1      111.51       78.05     31.08 o
  -4   5   1      238.17      230.59     29.50 o
  -3   5   1      463.04      376.37    100.79 o
  -2   5   1        0.60        6.34     12.44 o
  -1   5   1        1.01        5.37     13.85 o
   0   5   1       95.10      148.21     18.40 o
   1   5   1       11.75       16.40     14.18 o
   2   5   1      645.76      574.15     27.36 o
   3   5   1       85.46       75.00     20.37 o
   4   5   1      279.75      357.61     52.47 o
   5   5   1        0.32       -7.72     21.82 o
   6   5   1        2.29       -5.88     47.45 o
   7   5   1       43.58       16.05     44.71 o
  -8   6   1       12.32       17.75     53.24 o
  -7   6   1      146.80      155.86     66.35 o
  -6   6   1      123.02       84.87     54.78 o
  -5   6   1      613.13      636.13     55.69 o
  -4   6   1      583.12      606.66     49.66 o
  -3   6   1       29.18       14.94      9.43 o
  -2   6   1       94.90       94.71     19.05 o
  -1   6   1      391.57      392.84     26.71 o
   0   6   1      375.75      451.86     28.29 o
   1   6   1       59.64       49.96     19.87 o
   2   6   1       38.64       53.31     15.20 o
   3   6   1      237.50      236.51     19.57 o
   4   6   1      727.04      701.04     47.76 o
   5   6   1       79.36      115.15     45.76 o
   6   6   1        0.31      -12.51     37.98 o
  -7   7   1       15.37       91.04     63.27 o
  -6   7   1       93.34      150.54     39.00 o
  -5   7   1      111.17      103.39     35.22 o
  -4   7   1     1334.46     1303.94    111.11 o
  -3   7   1     1569.97     1240.57     64.43 o
  -2   7   1      487.18      511.61     32.52 o
  -1   7   1     2565.21     2400.69    103.80 o
   0   7   1       70.29       36.24     22.45 o
   1   7   1       41.97       60.22     22.41 o
   2   7   1      358.68      342.69     33.75 o
   3   7   1      561.15      630.13     43.29 o
   4   7   1      227.50      233.44     31.33 o
   5   7   1       22.68       -8.49     36.67 o
   6   7   1       80.59       45.04     45.95 o
  -7   8   1        2.44       -8.49     50.92 o
  -6   8   1        9.63        2.26     28.17 o
  -5   8   1      126.40      147.61     39.63 o
  -4   8   1      100.56       39.40     49.77 o
  -3   8   1      113.93      103.44     36.58 o
  -2   8   1       21.97       27.93     24.46 o
  -1   8   1       26.06       19.10     18.41 o
   0   8   1      104.88      145.16     30.10 o
   1   8   1       36.24       21.28     24.99 o
   2   8   1      518.29      507.23     42.18 o
   3   8   1       40.18       68.77     27.83 o
   4   8   1      343.71      315.42     56.68 o
   5   8   1        9.87       12.28     40.03 o
   6   8   1       54.05       12.35     56.32 o
  -7   9   1      187.34      159.71     73.30 o
  -6   9   1       53.11       63.65     36.52 o
  -5   9   1       88.90       55.69     37.81 o
  -4   9   1       89.77       76.22     30.24 o
  -3   9   1      136.80      119.74     30.18 o
  -2   9   1      781.46      794.06     51.55 o
  -1   9   1     2048.18     1267.00    670.68 o
   0   9   1      311.30      350.76     39.52 o
   1   9   1      104.03       69.90     29.72 o
   2   9   1      303.35      370.44     41.74 o
   3   9   1     1352.14     1387.27     64.28 o
   4   9   1        5.30      -28.18     37.54 o
   5   9   1        1.48       -3.54     42.51 o
  -7  10   1       22.37       40.12     64.04 o
  -6  10   1        4.75       31.90     33.81 o
  -5  10   1        2.82        7.71     27.39 o
  -4  10   1       61.46       61.36     46.29 o
  -3  10   1      268.39      256.73     35.55 o
  -2  10   1        0.01       -7.17     26.88 o
  -1  10   1      106.36       43.52     44.48 o
   0  10   1       25.87       49.97     31.19 o
   1  10   1       56.67       70.46     31.95 o
   2  10   1       78.44      115.15     33.53 o
   3  10   1       48.61       41.03     45.04 o
   4  10   1       19.30       20.80     68.67 o
   5  10   1       20.71       35.49     68.67 o
  -6  11   1        1.79        1.00     44.36 o
  -5  11   1        2.70       45.91     24.05 o
  -4  11   1       30.76       46.63     37.52 o
  -3  11   1        2.50        0.51     23.29 o
  -2  11   1       11.51       12.68     26.87 o
  -1  11   1        8.01      -11.23     24.80 o
   0  11   1       31.39        9.87     29.82 o
   1  11   1      236.09      235.55     41.85 o
   2  11   1      284.98      318.92     45.14 o
   3  11   1      269.82      319.39     64.47 o
   4  11   1       16.83        7.77     50.03 o
  -5  12   1        0.29       30.02     52.08 o
  -4  12   1       19.15       37.37     37.99 o
  -3  12   1        0.42        3.34     26.68 o
  -2  12   1       13.73       18.77     29.86 o
  -1  12   1        0.00        4.45     28.04 o
   0  12   1       56.15       48.15     33.75 o
   1  12   1       67.55        9.36     34.46 o
   2  12   1        4.62       11.47     47.93 o
   3  12   1        7.59      -46.31     46.31 o
  -5  13   1       69.05       65.08     36.53 o
  -4  13   1       56.43       76.17     72.91 o
  -3  13   1       44.90       78.37     32.96 o
  -2  13   1        7.81        9.51     30.60 o
  -1  13   1       31.38       54.23     33.72 o
   0  13   1        9.75        2.06     35.09 o
   1  13   1       24.85      -31.19     31.19 o
   2  13   1       17.02      -10.02     49.90 o
  -4  14   1       69.52      112.46     50.42 o
  -3  14   1        3.18        7.45     42.70 o
  -2  14   1       20.50       23.45     34.36 o
  -1  14   1        2.94       12.57     32.97 o
   0  14   1       44.24        7.52     36.34 o
   1  14   1        8.23      -49.35     49.35 o
   1 -15   2        9.11        4.18     37.65 o
   2 -15   2       18.15       29.13     35.60 o
  -1 -14   2       56.88       -1.97     50.66 o
   0 -14   2      402.63      444.55     55.03 o
   1 -14   2       10.38        1.10     32.84 o
   2 -14   2        2.19       28.54     33.73 o
   3 -14   2       14.35       47.61     34.06 o
   4 -14   2      502.54      604.55     76.13 o
  -3 -13   2        6.23      -64.04     64.04 o
  -2 -13   2       11.39      -46.34     46.34 o
  -1 -13   2        8.46       -5.26     31.91 o
   0 -13   2       10.71       -7.91     32.66 o
   1 -13   2       19.45       20.28     34.23 o
   2 -13   2       39.49       53.44     34.69 o
   3 -13   2       68.33      111.87     35.80 o
   4 -13   2        5.11       37.92     40.03 o
   5 -13   2        2.61       55.51     40.54 o
  -3 -12   2       39.36        3.92     51.54 o
  -2 -12   2        0.60      -40.66     45.69 o
  -1 -12   2       32.46       11.53     31.91 o
   0 -12   2        0.47      -12.21     29.27 o
   1 -12   2        9.24       14.79     30.35 o
   2 -12   2       72.11      101.76     35.99 o
   3 -12   2       10.09       19.04     27.56 o
   4 -12   2       63.83       31.06     37.81 o
   5 -12   2        0.72       13.05     35.51 o
   6 -12   2       62.62       67.86     43.35 o
  -4 -11   2       22.66      -11.45     45.60 o
  -3 -11   2       20.74       26.79     49.32 o
  -2 -11   2       52.95       63.47     30.30 o
  -1 -11   2       19.53       -0.88     28.05 o
   0 -11   2       13.69      -12.86     27.34 o
   1 -11   2      185.86      205.74     38.74 o
   2 -11   2        1.25       -5.26     27.32 o
   3 -11   2       26.09       15.29     25.03 o
   4 -11   2        0.48       23.51     34.29 o
   5 -11   2       52.38       29.95     37.07 o
   6 -11   2       19.43       33.68     36.89 o
  -5 -10   2       10.55       24.56     48.92 o
  -4 -10   2        3.05      -29.76     42.24 o
  -3 -10   2      268.14      238.83     57.41 o
  -2 -10   2      115.73       94.71     31.47 o
  -1 -10   2      732.65      727.04     52.10 o
   0 -10   2        0.10       10.59     27.85 o
   1 -10   2       10.71      -11.49     27.76 o
   2 -10   2      127.40      130.72     34.54 o
   3 -10   2      509.01      505.18     44.34 o
   4 -10   2       91.93       80.78     37.81 o
   5 -10   2       70.84       88.24     39.08 o
   6 -10   2       13.36       19.37     32.97 o
   7 -10   2       63.55       87.03     43.19 o
  -5  -9   2        6.84      -39.48     39.48 o
  -4  -9   2      237.94      201.30     55.47 o
  -3  -9   2      594.26      565.53     43.96 o
  -2  -9   2       63.28       63.63     29.12 o
  -1  -9   2       15.84        8.02     25.08 o
   0  -9   2        0.36       14.65     25.98 o
   1  -9   2       10.84       -3.11     26.80 o
   2  -9   2       14.70      -16.57     25.04 o
   3  -9   2        2.60       10.34     22.65 o
   4  -9   2        0.01       32.86     31.88 o
   5  -9   2        7.58       15.29     30.19 o
   6  -9   2        3.71       22.18     35.88 o
   7  -9   2      321.53      308.32     55.14 o
  -6  -8   2       28.13       40.70     51.12 o
  -5  -8   2        6.27       -1.79     42.51 o
  -4  -8   2      137.54      122.84     47.46 o
  -3  -8   2       14.18       12.08     17.17 o
  -2  -8   2       75.33       77.28     21.13 o
  -1  -8   2      285.00      311.15     34.03 o
   0  -8   2     1807.99     1981.07     64.50 o
   1  -8   2        1.57      -12.51     22.33 o
   2  -8   2      617.05      604.80     43.70 o
   3  -8   2       16.30       34.44     32.46 o
   4  -8   2       70.63       75.73     35.01 o
   5  -8   2       35.57        7.54     30.65 o
   6  -8   2        2.24       40.48     33.95 o
   7  -8   2      372.63      297.88     55.33 o
  -6  -7   2       50.65       19.23     43.19 o
  -5  -7   2       82.61       73.80     45.04 o
  -4  -7   2       52.36       57.83     23.33 o
  -3  -7   2      373.16      336.51     25.45 o
  -2  -7   2      330.36      338.06     26.46 o
  -1  -7   2      419.86      431.05     34.26 o
   0  -7   2     1496.84     1528.06     55.38 o
   1  -7   2     1044.98     1029.90     47.81 o
   2  -7   2        1.24       16.29     20.55 o
   3  -7   2      810.52      803.53     99.15 o
   4  -7   2      100.23      100.00     35.16 o
   5  -7   2       19.31       22.77     30.03 o
   6  -7   2        0.05        9.19     28.55 o
   7  -7   2        3.39       27.00     54.01 o
  -7  -6   2       40.65       11.83     48.20 o
  -6  -6   2        3.94      -18.66     38.73 o
  -5  -6   2       44.23       25.73     37.62 o
  -4  -6   2     8121.54     7715.89    293.46 o
  -3  -6   2        2.79       12.12     14.61 o
  -2  -6   2       38.25       47.00     15.14 o
  -1  -6   2      513.95      530.54     33.31 o
   0  -6   2     1586.95     1773.46     46.77 o
   1  -6   2     1713.74     1595.32     71.94 o
   2  -6   2        1.09      -14.61     14.61 o
   3  -6   2       88.00       80.42     28.35 o
   4  -6   2      459.28      493.58     48.77 o
   5  -6   2      259.71      191.00     40.53 o
   6  -6   2      209.95      217.52     49.38 o
   7  -6   2        4.00       10.80     50.15 o
   8  -6   2        0.16      -11.57     51.69 o
  -7  -5   2       34.20        8.23     43.17 o
  -6  -5   2       40.28       64.82     43.61 o
  -5  -5   2      477.35      433.50     38.84 o
  -4  -5   2      145.84      168.97     26.93 o
  -3  -5   2      249.01      203.40     24.67 o
  -2  -5   2      142.54      146.29     13.65 o
  -1  -5   2      645.20      669.43     24.69 o
   0  -5   2        4.96        0.98     13.79 o
   1  -5   2      939.07      994.80     48.33 o
   2  -5   2       79.53       68.42     17.22 o
   3  -5   2      650.18      629.43     38.72 o
   4  -5   2      305.44      307.95     40.10 o
   5  -5   2        0.68       24.75     27.62 o
   7  -5   2      206.96      127.31     60.95 o
   8  -5   2       70.40       65.58     59.41 o
  -7  -4   2       37.69       38.04     43.00 o
  -6  -4   2      109.44      133.24     45.21 o
  -5  -4   2     1405.84     1399.26     91.88 o
  -4  -4   2      174.96      172.51     18.99 o
  -3  -4   2        2.25        6.24     17.44 o
  -2  -4   2      271.37      280.45     17.62 o
  -1  -4   2      313.42      287.65     17.11 o
   0  -4   2      123.81       74.24     12.86 o
   1  -4   2      443.63      454.99     26.27 o
   2  -4   2     1420.06     1412.06     43.65 o
   3  -4   2       55.72       46.34     19.91 o
   4  -4   2       34.02       47.54     24.60 o
   5  -4   2        0.22       -7.72     40.12 o
   6  -4   2       75.85       80.24     54.01 o
   8  -4   2       27.32       30.09     51.69 o
  -7  -3   2       25.57       53.89     43.48 o
  -6  -3   2       37.77       48.59     24.96 o
  -5  -3   2       93.61       90.94     20.33 o
  -4  -3   2      380.36      420.90     31.41 o
  -3  -3   2        2.30       -7.18      7.98 o
  -2  -3   2      454.17      448.36     24.25 o
  -1  -3   2        6.35        9.25      8.68 o
   0  -3   2      272.13      259.47     15.10 o
   1  -3   2       90.50       76.59     15.64 o
   2  -3   2       92.23       62.98     17.77 o
   3  -3   2       68.25       58.26     18.23 o
   4  -3   2       14.17       -0.27     20.87 o
   5  -3   2      360.70      355.69     64.04 o
   6  -3   2      440.08      442.88     76.38 o
   7  -3   2      274.65      296.28     77.93 o
   8  -3   2       19.82       77.93     56.32 o
  -8  -2   2        0.02        8.84     41.49 o
  -7  -2   2       84.74       98.12     43.94 o
  -6  -2   2       75.72       65.71     21.48 o
  -5  -2   2       17.61       22.48     17.52 o
  -4  -2   2        7.29       14.20     13.68 o
  -3  -2   2       21.61       41.90      9.58 o
  -2  -2   2       48.81       43.10      7.86 o
  -1  -2   2      175.83      213.75     15.81 o
   0  -2   2       40.74       66.64      8.00 o
   1  -2   2     1310.41     1229.41     26.98 o
   2  -2   2      177.51      196.89     20.62 o
   3  -2   2       77.40       73.26     18.22 o
   4  -2   2      492.72      523.89     63.27 o
   5  -2   2       63.84       80.24     43.21 o
   6  -2   2       25.85       30.09     43.98 o
   7  -2   2       83.25       34.72     54.01 o
   8  -2   2       28.62       20.06     46.29 o
  -8  -1   2       63.84       87.55     45.81 o
  -7  -1   2      447.90      395.06     71.37 o
  -6  -1   2       13.68       24.88     19.10 o
  -5  -1   2      669.24      652.81     38.75 o
  -4  -1   2      651.74      679.58     34.32 o
  -3  -1   2        5.84        8.22      9.37 o
  -2  -1   2      100.60      100.21      9.77 o
  -1  -1   2       28.85       22.96     10.55 o
   0  -1   2        7.37       23.02      3.67 o
   1  -1   2       35.32       44.76      9.45 o
   2  -1   2      941.23      865.83     26.99 o
   3  -1   2     4802.48     4952.99    139.38 o
   4  -1   2      331.66      422.82     54.01 o
   5  -1   2      122.74      148.91     45.52 o
   6  -1   2      114.82      131.94     50.15 o
   7  -1   2       11.47      -12.35     43.21 o
   8  -1   2      178.98      116.72     47.62 o
  -8   0   2        5.54       62.81     47.45 o
  -7   0   2       24.42       24.00     31.37 o
  -6   0   2       27.77       14.75     27.21 o
  -5   0   2       36.23        8.24     18.22 o
  -4   0   2      334.83      225.92     76.33 o
  -3   0   2       21.62       17.91     15.48 o
  -2   0   2       28.86       44.11     10.27 o
  -1   0   2    22973.63    22499.67    410.37 o
   0   0   2        4.62        3.58      3.16 o
   1   0   2     5494.29     5598.68     54.43 o
   2   0   2      239.71      256.25     19.30 o
   3   0   2    17140.91    18720.62    464.50 o
   4   0   2        0.01       12.35     25.46 o
   5   0   2       47.49       88.73     37.81 o
   6   0   2       51.37       51.69     39.35 o
   7   0   2      300.34      259.82     60.57 o
   8   0   2        0.11       28.55     53.24 o
  -8   1   2        0.18       -9.26     47.84 o
  -7   1   2        6.72       -8.06     27.62 o
  -6   1   2      397.93      380.88     45.27 o
  -5   1   2       28.68       16.20     34.72 o
  -4   1   2        9.95       -3.91     15.72 o
  -3   1   2      177.72      190.57     25.81 o
  -2   1   2       72.67       66.77     11.96 o
  -1   1   2      939.40      787.41     22.26 o
   0   1   2      370.22      331.43     10.30 o
   1   1   2       11.43        6.56     12.00 o
   2   1   2        3.34        4.16     10.33 o
   3   1   2       57.62       81.27     18.12 o
   4   1   2      130.53      149.27     24.78 o
   5   1   2      867.94      894.24     74.07 o
   6   1   2        7.08       19.29     26.67 o
   7   1   2      137.33      123.70     40.94 o
   8   1   2       16.14       41.25     79.09 o
  -8   2   2      104.06      125.84     46.29 o
  -7   2   2       36.78       33.41     30.19 o
  -6   2   2      260.10      364.95     66.35 o
  -5   2   2        4.82        8.87     25.64 o
  -4   2   2     4392.12     4328.68     99.07 o
  -3   2   2        0.01       -5.84     14.28 o
  -2   2   2     9966.79     9560.97    153.36 o
  -1   2   2       61.26       78.31      7.88 o
   0   2   2    18386.30    16905.83    716.51 o
   1   2   2     2308.95     2333.66     36.19 o
   2   2   2      575.01      604.72     35.36 o
   3   2   2      322.05      366.58     24.38 o
   4   2   2       90.43       72.18     33.38 o
   5   2   2        0.13       23.97     24.39 o
   6   2   2       72.56       36.43     28.23 o
   7   2   2       24.47       31.06     52.08 o
  -8   3   2       29.27       33.97     33.50 o
  -7   3   2        4.41      -23.92     41.66 o
  -6   3   2       49.93       11.57     42.44 o
  -5   3   2      127.59      154.31     50.92 o
  -4   3   2     1330.89     1236.40     48.15 o
  -3   3   2       33.56       14.74     13.43 o
  -2   3   2     2421.34     2155.86     39.07 o
  -1   3   2      417.14      403.02     15.95 o
   0   3   2      144.79      105.03     28.21 o
   1   3   2      307.78      306.95     17.69 o
   2   3   2      481.59      479.80     28.79 o
   3   3   2      507.90      528.03     33.10 o
   4   3   2     1816.63     1920.87     51.90 o
   5   3   2      305.13      317.98     35.85 o
   6   3   2      531.68      488.63     43.23 o
   7   3   2      146.95      129.49     49.65 o
  -8   4   2       36.02       57.60     40.89 o
  -7   4   2        1.70       19.29     42.44 o
  -6   4   2       90.21       81.79     50.92 o
  -5   4   2      294.05      233.78     60.18 o
  -4   4   2        1.36       -0.22     17.90 o
  -3   4   2       52.30       42.21     17.78 o
  -2   4   2     1087.68     1078.97     47.54 o
  -1   4   2      359.63      306.38     68.65 o
   0   4   2     1864.45     1568.42    222.80 o
   1   4   2      108.39      130.23     17.13 o
   2   4   2      406.16      443.69     30.71 o
   3   4   2      154.63      166.79     23.76 o
   4   4   2      172.41      163.87     27.38 o
   5   4   2       66.69       92.71     26.12 o
   6   4   2       39.19       45.63     37.04 o
   7   4   2        0.85      -28.34     37.07 o
  -8   5   2       53.56       21.60     55.55 o
  -7   5   2      252.04      259.25     72.53 o
  -6   5   2       19.50       10.80     47.07 o
  -5   5   2       53.71       33.92     27.69 o
  -4   5   2        0.47       -5.85     19.14 o
  -3   5   2       56.39       39.36     19.51 o
  -2   5   2        3.76       -3.99     13.02 o
  -1   5   2       69.47      102.67     17.19 o
   0   5   2      516.45      503.54     23.72 o
   1   5   2       66.41       72.58     16.74 o
   2   5   2       18.52       13.40     10.94 o
   3   5   2        0.07       20.33     17.99 o
   4   5   2       26.42       39.67     21.86 o
   5   5   2        9.31        3.83     22.01 o
   6   5   2       35.22       29.51     41.19 o
   7   5   2       15.61      -37.36     37.36 o
  -8   6   2       17.52       27.00     57.10 o
  -7   6   2      181.70      162.03     66.35 o
  -6   6   2       32.80       28.55     49.38 o
  -5   6   2       18.28        9.98     28.73 o
  -4   6   2       38.40       13.20     23.14 o
  -3   6   2      352.29      447.35     64.52 o
  -2   6   2     1498.63     1131.42    345.92 o
  -1   6   2       53.68       43.39     17.58 o
   0   6   2       24.55       15.47     15.49 o
   1   6   2      304.41      332.27     29.77 o
   2   6   2       41.12       38.14     14.44 o
   3   6   2       10.94        2.35     19.85 o
   4   6   2     1736.23     1745.79     99.54 o
   5   6   2      205.43      200.12     50.38 o
   6   6   2       24.78       29.35     42.51 o
  -7   7   2      580.08      540.87     96.45 o
  -6   7   2       19.75       12.67     27.78 o
  -5   7   2      324.42      308.22     45.00 o
  -4   7   2       75.41       87.67     32.80 o
  -3   7   2      214.26      231.43     31.53 o
  -2   7   2       18.81        0.40     17.88 o
  -1   7   2        3.88        0.88     17.38 o
   0   7   2      313.80      377.28     33.52 o
   1   7   2       45.88       26.81     20.69 o
   2   7   2      235.58      257.82     31.73 o
   3   7   2      282.46      271.24     33.02 o
   4   7   2       12.94       -3.43     21.56 o
   5   7   2       42.22       59.30     43.01 o
   6   7   2        0.10      -42.35     80.63 o
  -7   8   2       49.96       60.18     60.18 o
  -6   8   2       20.62       20.38     36.26 o
  -5   8   2      201.72      184.97     39.67 o
  -4   8   2        6.27       -8.75     28.66 o
  -3   8   2       87.38       35.35     54.78 o
  -2   8   2      995.68     1101.49     51.77 o
  -1   8   2      799.11      806.12     48.39 o
   0   8   2      203.45      200.97     32.36 o
   1   8   2      251.39      272.08     34.82 o
   2   8   2        0.04      -12.62     23.63 o
   3   8   2     8541.71     8533.20    359.97 o
   4   8   2       30.61       14.53     22.07 o
   5   8   2        0.26       20.05     43.49 o
   6   8   2       25.03      -29.32     51.69 o
  -7   9   2        3.74       88.73     64.04 o
  -6   9   2        9.06       35.67     34.22 o
  -5   9   2       15.25       39.06     31.84 o
  -4   9   2      310.11      347.65     48.44 o
  -3   9   2       64.05       97.31     27.80 o
  -2   9   2      242.34      207.79     34.77 o
  -1   9   2      443.89      475.69     42.95 o
   0   9   2      674.74      600.19     47.20 o
   1   9   2      202.39      174.03     34.34 o
   2   9   2      338.03      362.36     42.44 o
   3   9   2      160.22      107.57     31.02 o
   4   9   2      104.69       89.91     51.69 o
   5   9   2      103.05       75.52     69.06 o
  -6  10   2       31.24       78.25     39.05 o
  -5  10   2       14.76       47.19     46.68 o
  -4  10   2       11.82       37.55     24.15 o
  -3  10   2      291.27      312.95     37.20 o
  -2  10   2        7.40      -12.30     26.19 o
  -1  10   2      375.08      334.76     41.57 o
   0  10   2      172.46      161.30     36.84 o
   1  10   2        0.69      -25.24     25.24 o
   2  10   2       66.07       55.12     30.72 o
   3  10   2       11.54       25.38     28.58 o
   4  10   2        3.63      -38.19     38.19 o
   5  10   2       28.96       42.44     67.90 o
  -6  11   2        3.37       37.04     59.41 o
  -5  11   2       74.09      115.06     41.13 o
  -4  11   2       10.82       28.56     22.88 o
  -3  11   2        0.49       -0.36     23.64 o
  -2  11   2        5.01      -24.94     24.94 o
  -1  11   2        5.00       21.95     26.72 o
   0  11   2        1.52      -28.01     28.01 o
   1  11   2      116.37       85.70     36.13 o
   2  11   2      138.64      152.29     38.42 o
   3  11   2      107.69       57.85     50.54 o
   4  11   2        0.24      -54.01     55.55 o
  -5  12   2       33.73       40.32     38.00 o
  -4  12   2      106.76      163.37     45.60 o
  -3  12   2       24.90       53.25     33.10 o
  -2  12   2        0.68        8.49     28.40 o
  -1  12   2        1.20      -18.98     25.89 o
   0  12   2       79.48       26.76     33.69 o
   1  12   2        3.44      -28.66     28.66 o
   2  12   2      236.37      220.11     49.05 o
   3  12   2        2.22      -41.33     41.33 o
  -5  13   2        6.19       25.46     67.90 o
  -4  13   2       19.08       34.04     40.41 o
  -3  13   2       34.83       34.99     42.80 o
  -2  13   2        4.32      -28.08     28.08 o
  -1  13   2        6.22       11.35     30.65 o
   0  13   2       16.21        8.35     35.06 o
   1  13   2       13.18      -12.13     35.85 o
   2  13   2        0.30      -35.74     49.42 o
  -3  14   2        1.24       55.35     45.98 o
  -2  14   2        1.68        6.31     33.43 o
  -1  14   2       26.30       23.03     34.61 o
   0  14   2        1.74       -5.92     36.92 o
   1  14   2        8.29      -52.47     66.35 o
   1 -15   3       22.07       21.98     39.73 o
   2 -15   3       16.92       23.39     36.78 o
  -1 -14   3      151.14      142.38     61.04 o
   0 -14   3       54.44       23.21     36.44 o
   1 -14   3      137.48      165.58     43.84 o
   2 -14   3       37.63       72.67     36.93 o
   3 -14   3        2.88       30.67     22.21 o
   4 -14   3        8.61       68.71     45.39 o
  -3 -13   3        1.43      -40.12     70.21 o
  -2 -13   3        1.38      -38.97     64.81 o
  -1 -13   3      435.68      386.05     70.37 o
   0 -13   3       70.35       44.43     34.88 o
   1 -13   3        1.98      -31.01     31.01 o
   2 -13   3       14.36       10.94     31.93 o
   3 -13   3     1050.65      484.86    550.13 o
   4 -13   3        0.81       -0.94     37.90 o
   5 -13   3      222.25      305.88     59.59 o
  -4 -12   3        0.04      -60.95     67.13 o
  -3 -12   3       44.76       55.11     55.05 o
  -2 -12   3       64.10       69.37     53.61 o
  -1 -12   3       38.75      -17.59     29.10 o
   0 -12   3       70.42       24.66     30.82 o
   1 -12   3      134.70      158.78     37.98 o
   2 -12   3       23.11       36.40     30.64 o
   3 -12   3      227.50      157.80     65.38 o
   4 -12   3       19.19       38.31     38.19 o
   5 -12   3        0.86       -1.19     36.26 o
   6 -12   3       55.56       70.14     40.34 o
  -4 -11   3        3.57       -9.32     46.06 o
  -3 -11   3        0.14      -43.61     43.61 o
  -2 -11   3       70.76       32.19     30.87 o
  -1 -11   3       13.93        6.98     32.38 o
   0 -11   3       46.39       28.41     30.08 o
   1 -11   3        2.44      -20.71     27.02 o
   2 -11   3       80.66      107.58     43.57 o
   3 -11   3       85.24      134.06     39.51 o
   4 -11   3       45.64       76.02     39.42 o
   5 -11   3      168.43      173.05     47.21 o
   6 -11   3       48.52       44.96     40.74 o
  -5 -10   3        4.24      -40.74     40.74 o
  -4 -10   3       48.05       50.85     49.97 o
  -3 -10   3        8.44      -23.10     39.21 o
  -2 -10   3      335.94      293.47     31.89 o
  -1 -10   3       73.25       76.96     32.60 o
   0 -10   3        1.52      -23.63     27.14 o
   1 -10   3        7.85      -18.14     28.11 o
   2 -10   3        0.24      -19.42     26.71 o
   3 -10   3       34.59       27.51     26.07 o
   4 -10   3        4.30       22.76     32.68 o
   5 -10   3       17.32       21.73     33.35 o
   6 -10   3      156.97      128.25     43.37 o
   7 -10   3       58.51      113.39     46.53 o
  -5  -9   3        1.58      -39.92     42.07 o
  -4  -9   3      234.09      224.44     55.59 o
  -3  -9   3       92.92       96.57     28.49 o
  -2  -9   3      901.27      871.39     42.46 o
  -1  -9   3       60.53      100.62     29.02 o
   0  -9   3       14.83       32.32     26.11 o
   1  -9   3       33.73       30.87     28.14 o
   2  -9   3       10.81      -19.69     28.28 o
   3  -9   3        1.62        3.36     24.38 o
   4  -9   3      107.69      126.49     38.39 o
   5  -9   3        2.22      -16.02     26.55 o
   6  -9   3       13.05       19.78     33.70 o
   7  -9   3      340.77      270.21     54.37 o
  -6  -8   3       70.65       56.07     54.13 o
  -5  -8   3       58.73       12.73     45.49 o
  -4  -8   3      158.37      112.63     47.34 o
  -3  -8   3       30.65       65.59     26.95 o
  -2  -8   3      102.13       89.42     20.87 o
  -1  -8   3      270.94      241.05     31.62 o
   0  -8   3      168.05      162.14     29.96 o
   1  -8   3       59.13       47.83     25.90 o
   2  -8   3       99.54       75.36     26.61 o
   3  -8   3        0.72      -28.00     28.00 o
   4  -8   3        7.52       11.36     31.83 o
   5  -8   3        3.04       -3.57     35.88 o
   6  -8   3      153.99      138.30     42.39 o
   7  -8   3      666.17      631.14     95.67 o
  -6  -7   3        1.88       -6.46     40.18 o
  -5  -7   3        3.46      -31.46     35.49 o
  -4  -7   3      731.27      743.70     61.49 o
  -3  -7   3      237.02      304.79     47.47 o
  -2  -7   3       77.24       72.62     18.44 o
  -1  -7   3      605.63      638.04     39.66 o
   0  -7   3     3733.04     4138.96     79.56 o
   1  -7   3     2682.90     2662.54     77.87 o
   2  -7   3      959.82      982.00     46.79 o
   3  -7   3      159.96      165.83     36.91 o
   4  -7   3        2.13       -2.93     27.61 o
   5  -7   3       69.73       72.31     33.50 o
   6  -7   3      666.56      569.54     62.50 o
   7  -7   3       55.70       67.13     59.41 o
  -7  -6   3       97.26      106.33     55.47 o
  -6  -6   3       75.04       89.38     47.45 o
  -5  -6   3      372.63      387.00     58.56 o
  -4  -6   3       32.21       29.31     23.18 o
  -3  -6   3      684.87      707.04     41.82 o
  -2  -6   3       54.82       58.99     13.07 o
  -1  -6   3     2093.96     2194.39     54.09 o
   0  -6   3      711.13      703.71     34.11 o
   1  -6   3      438.44      463.02     28.78 o
   2  -6   3        8.73        2.52     15.61 o
   3  -6   3      210.37      245.36     50.92 o
   4  -6   3      214.96      222.44     38.55 o
   5  -6   3       52.57       47.18     31.48 o
   6  -6   3        0.27       11.94     27.61 o
   7  -6   3      217.75      191.35     70.98 o
   8  -6   3        5.38       12.35     52.47 o
  -7  -5   3       50.50       31.53     47.01 o
  -6  -5   3       31.27       64.93     43.15 o
  -5  -5   3      252.84      257.68     33.46 o
  -4  -5   3      436.08      422.48     35.87 o
  -3  -5   3       18.63       29.39     18.22 o
  -2  -5   3        5.72       15.63     16.88 o
  -1  -5   3     2151.95     2491.41     45.90 o
   0  -5   3     5237.97     5496.95     67.03 o
   1  -5   3     1331.84     1319.20     42.76 o
   2  -5   3      723.56      755.54     33.28 o
   3  -5   3     5688.91     6122.09    155.19 o
   4  -5   3      170.47      157.50     33.81 o
   5  -5   3        5.55       29.12     27.40 o
   6  -5   3        2.08       32.41     49.38 o
   8  -5   3       68.98       50.15     58.64 o
  -7  -4   3       74.96       47.40     43.70 o
  -6  -4   3        0.01      -11.60     31.10 o
  -5  -4   3      694.25      734.53     47.91 o
  -4  -4   3      532.69      529.49     37.83 o
  -3  -4   3        8.54       13.98     15.75 o
  -2  -4   3       29.04       12.15     14.01 o
  -1  -4   3      460.78      464.74     22.85 o
   0  -4   3      411.45      389.85     20.70 o
   1  -4   3      305.88      321.41     22.00 o
   2  -4   3      401.05      371.57     28.30 o
   3  -4   3      458.13      484.19     33.99 o
   4  -4   3       30.59       25.32     24.53 o
   5  -4   3        4.85       17.54     27.26 o
   6  -4   3      160.22      208.32     63.27 o
   7  -4   3       14.68       40.12     54.78 o
   8  -4   3      127.28       86.42     60.95 o
  -7  -3   3       23.65       55.89     42.63 o
  -6  -3   3        1.24      -14.40     21.95 o
  -5  -3   3      122.75      133.17     21.83 o
  -4  -3   3       26.27       13.23     11.39 o
  -3  -3   3      422.34      376.23     24.24 o
  -2  -3   3       98.72      105.58     14.03 o
  -1  -3   3     4227.99     4475.26     81.88 o
   0  -3   3        4.39       17.87     10.73 o
   1  -3   3     6873.73     6835.45     64.11 o
   2  -3   3       16.34       18.50     16.00 o
   3  -3   3      199.08      198.85     23.86 o
   4  -3   3      478.03      504.76     43.37 o
   5  -3   3       19.22       37.81     41.66 o
   6  -3   3      144.52      174.37     61.73 o
   7  -3   3       23.83        5.40     51.69 o
  -8  -2   3       22.59       95.92     47.77 o
  -7  -2   3       34.80       20.08     36.52 o
  -6  -2   3      177.05      202.88     26.93 o
  -5  -2   3      172.01      175.65     23.42 o
  -4  -2   3      545.58      510.92     26.79 o
  -3  -2   3     1503.27     1495.82     26.22 o
  -2  -2   3      989.09      837.32     27.21 o
  -1  -2   3       47.87       44.26     13.40 o
   0  -2   3       56.07       52.27      8.40 o
   1  -2   3        0.84      -10.73     10.73 o
   2  -2   3        0.07      -10.58     13.25 o
   3  -2   3       35.46       45.45     16.96 o
   4  -2   3      655.46      716.01     70.98 o
   5  -2   3      775.68      716.01     79.47 o
   6  -2   3      204.70      280.08     64.04 o
   7  -2   3      498.63      570.19     86.42 o
   8  -2   3       24.27      -10.03     59.41 o
  -8  -1   3        1.63        0.10     54.40 o
  -7  -1   3        3.07       -3.59     25.41 o
  -6  -1   3        7.92        4.43     18.93 o
  -5  -1   3        0.09      -18.03     18.03 o
  -4  -1   3      543.76      540.81     32.24 o
  -3  -1   3      120.20       93.72     19.72 o
  -2  -1   3     1626.97     1569.61     24.68 o
  -1  -1   3      236.61      287.48     13.84 o
   0  -1   3     2798.23     2239.00    292.63 o
   1  -1   3     6153.92     6145.80     60.47 o
   2  -1   3      110.10      177.43     19.70 o
   3  -1   3       22.45       58.38     17.62 o
   4  -1   3      505.47      442.11     55.55 o
   5  -1   3        0.67       -9.26     33.18 o
   6  -1   3       89.55      106.48     50.92 o
   7  -1   3      186.61      172.83     60.95 o
   8  -1   3        5.56       14.72     36.75 o
  -8   0   3      105.40       96.45     43.10 o
  -7   0   3        3.58       11.68     25.03 o
  -6   0   3       45.41       50.42     24.39 o
  -5   0   3       82.08       56.94     39.68 o
  -4   0   3     4532.59     4506.04     66.28 o
  -3   0   3       38.37       20.00     13.82 o
  -2   0   3     1673.50     1654.44     35.74 o
  -1   0   3       17.91       15.86      5.31 o
   0   0   3       13.50       14.15      4.60 o
   1   0   3      726.78      651.42     23.30 o
   2   0   3       42.96       43.23     13.84 o
   3   0   3      112.64      138.95     20.20 o
   4   0   3       28.25       23.15     29.32 o
   5   0   3      419.45      476.83     61.73 o
   6   0   3        0.72      -32.41     32.41 o
   7   0   3      208.96      160.26     42.73 o
   8   0   3       21.75      101.07     59.41 o
  -8   1   3       45.10       36.26     51.69 o
  -7   1   3       89.11      125.05     38.18 o
  -6   1   3       19.13       27.58     23.05 o
  -5   1   3       81.79       77.71     23.10 o
  -4   1   3     1885.23     1983.58     59.26 o
  -3   1   3      377.96      400.21     26.87 o
  -2   1   3     8083.50     7973.76    163.69 o
  -1   1   3     3725.63     3762.05     92.43 o
   0   1   3     6157.99     6086.67    138.87 o
   1   1   3       89.00      113.41     18.00 o
   2   1   3     4665.78     4984.12     79.86 o
   3   1   3       47.68       70.81     17.79 o
   4   1   3     1420.04     1620.95     55.47 o
   5   1   3       23.20      -10.80     28.55 o
   6   1   3      736.44      754.25    169.36 o
   7   1   3      130.59      196.35     44.71 o
   8   1   3       57.62      130.42    116.89 o
  -8   2   3       29.80       51.76     35.73 o
  -7   2   3       19.18       13.35     29.33 o
  -6   2   3       14.92       11.43     20.65 o
  -5   2   3        0.01       -1.66     28.55 o
  -4   2   3     1192.29     1173.84     50.67 o
  -3   2   3        0.16       12.53     14.59 o
  -2   2   3      311.62      285.47     16.32 o
  -1   2   3      638.24      603.08     18.83 o
   0   2   3       44.02       39.71      6.48 o
   1   2   3       10.83        4.49     14.24 o
   2   2   3     1417.13     1450.54     66.35 o
   3   2   3        1.04       26.00     13.99 o
   4   2   3      579.52      564.50     34.12 o
   5   2   3       58.72       36.33     27.02 o
   6   2   3      186.27      155.44     37.77 o
   7   2   3       27.78       41.41     28.56 o
  -8   3   3        0.10      -18.47     29.33 o
  -7   3   3       12.31       24.54     27.78 o
  -6   3   3       34.04       -1.54     40.89 o
  -5   3   3      820.01      763.52     58.89 o
  -4   3   3       40.06       42.36     19.98 o
  -3   3   3       10.15       -0.89     12.35 o
  -2   3   3      766.94      735.55     25.95 o
  -1   3   3    14767.27    14368.61    263.05 o
   0   3   3     2827.41     2813.54     41.47 o
   1   3   3       59.57       64.60     16.84 o
   2   3   3      100.63      140.63     20.20 o
   3   3   3      328.10      300.30     27.67 o
   4   3   3      280.83      299.27     32.16 o
   5   3   3       38.31       34.85     23.80 o
   6   3   3        8.65       36.07     25.98 o
   7   3   3       51.62       87.34     42.04 o
  -8   4   3        1.87      -22.72     29.64 o
  -7   4   3       42.85       43.98     50.15 o
  -6   4   3       62.05       85.64     51.69 o
  -5   4   3      805.30      848.72     89.50 o
  -4   4   3      909.45      892.31     38.09 o
  -3   4   3       10.46       16.13     14.42 o
  -2   4   3      242.05      238.34     20.18 o
  -1   4   3      421.01      453.04     21.21 o
   0   4   3      453.74      441.63     23.86 o
   1   4   3       40.27       43.82     10.82 o
   2   4   3     1634.01     1670.56     49.59 o
   3   4   3      491.34      511.12     56.09 o
   4   4   3      657.16      677.09     43.27 o
   5   4   3      211.92      182.04     30.68 o
   6   4   3      594.33      533.58     57.55 o
   7   4   3       51.57       61.99     85.26 o
  -8   5   3       49.33       42.44     57.10 o
  -7   5   3       91.60       85.64     57.10 o
  -6   5   3       24.89       13.89     44.75 o
  -5   5   3        0.13      -14.21     22.73 o
  -4   5   3      233.29      266.18     29.81 o
  -3   5   3      366.46      324.96     28.89 o
  -2   5   3        7.65        8.33     16.59 o
  -1   5   3     1896.56     1751.24    364.12 o
   0   5   3      298.76      248.61     63.22 o
   1   5   3        0.05       -2.94     10.46 o
   2   5   3      311.51      304.94     28.61 o
   3   5   3     2083.20     2242.83     64.49 o
   4   5   3       32.12       28.24     21.26 o
   5   5   3       93.37      115.43     28.14 o
   6   5   3       31.90       24.17     41.42 o
   7   5   3       11.34       16.36     43.00 o
  -8   6   3       12.62      -33.18     50.15 o
  -7   6   3        0.24       91.04     59.41 o
  -6   6   3      126.72      222.21     65.58 o
  -5   6   3        0.05       -0.69     24.89 o
  -4   6   3      316.63      360.20     37.62 o
  -3   6   3      337.41      359.48     32.60 o
  -2   6   3      126.62      113.28     19.38 o
  -1   6   3        9.38        1.40     15.25 o
   0   6   3        3.29      -12.66     12.66 o
   1   6   3       10.92        1.44     12.63 o
   2   6   3      229.91      247.88     29.34 o
   3   6   3      942.60     1015.07     50.09 o
   4   6   3      134.74      116.05     28.81 o
   5   6   3       94.18      119.29     31.28 o
   6   6   3       23.90       21.38     40.31 o
  -7   7   3       67.93       70.21     60.95 o
  -6   7   3        0.16       -6.11     27.09 o
  -5   7   3       73.32       93.91     33.33 o
  -4   7   3        2.17       -1.15     27.43 o
  -3   7   3      125.31      160.02     30.30 o
  -2   7   3      161.70       99.43     52.93 o
  -1   7   3       50.68       46.33     18.81 o
   0   7   3       38.52       28.43     21.39 o
   1   7   3      194.04      222.79     23.06 o
   2   7   3      422.26      427.31     26.77 o
   3   7   3      950.73     1026.30     53.19 o
   4   7   3      116.38       70.83     26.28 o
   5   7   3       65.35       34.37     38.65 o
   6   7   3       11.32      -20.01     42.25 o
  -7   8   3        5.63       60.95     60.18 o
  -6   8   3       27.17       19.26     30.49 o
  -5   8   3       99.00      152.22     38.53 o
  -4   8   3       25.50       37.37     32.18 o
  -3   8   3       16.64       23.35     31.04 o
  -2   8   3       12.83      -14.55     22.24 o
  -1   8   3       76.89       46.12     26.40 o
   0   8   3       13.09       17.92     24.68 o
   1   8   3       71.07       94.65     27.92 o
   2   8   3        2.76       21.75     24.51 o
   3   8   3      555.31      700.59     51.65 o
   4   8   3      201.61      138.39     31.79 o
   5   8   3        1.84      -10.27     39.83 o
   6   8   3        5.40        4.63     56.32 o
  -7   9   3       31.89       47.07     60.95 o
  -6   9   3       10.53       73.77     33.96 o
  -5   9   3       12.09       58.87     32.95 o
  -4   9   3      111.08       57.05     33.55 o
  -3   9   3      117.49      101.88     24.49 o
  -2   9   3       13.84      -10.49     24.91 o
  -1   9   3       48.62       54.36     29.48 o
   0   9   3      485.21      461.70     43.75 o
   1   9   3       49.64       69.48     30.02 o
   2   9   3     3950.59     4045.45     99.99 o
   3   9   3      709.42      711.43     53.61 o
   4   9   3        0.08      -28.92     35.97 o
   5   9   3        1.52      -18.72     40.50 o
  -6  10   3       24.64       21.60     56.32 o
  -5  10   3       76.64      107.69     38.96 o
  -4  10   3       42.13       57.29     34.68 o
  -3  10   3       51.71       24.35     18.35 o
  -2  10   3      139.54      134.65     33.12 o
  -1  10   3       17.10      -12.43     28.71 o
   0  10   3      175.77      170.06     36.99 o
   1  10   3      871.46      889.36     58.06 o
   2  10   3      587.04      612.15     51.71 o
   3  10   3      271.61      288.14     43.55 o
   4  10   3       21.02      -14.66     44.83 o
  -6  11   3        1.52      -13.12     54.01 o
  -5  11   3      195.32      277.70     51.53 o
  -4  11   3        1.80       29.83     36.70 o
  -3  11   3       23.05        8.46     23.47 o
  -2  11   3       29.15       26.50     28.36 o
  -1  11   3      126.12      140.24     35.47 o
   0  11   3       29.54       11.28     30.71 o
   1  11   3       15.04      -12.20     30.41 o
   2  11   3      524.43      562.11     53.99 o
   3  11   3       20.68       -5.42     51.31 o
   4  11   3       17.37       -3.86     62.50 o
  -5  12   3       37.16      100.30     73.30 o
  -4  12   3       27.18       31.39     55.17 o
  -3  12   3        6.64       37.33     27.93 o
  -2  12   3       56.49       58.10     32.21 o
  -1  12   3        0.08      -27.95     27.95 o
   0  12   3       55.24       47.39     35.85 o
   1  12   3       10.98      -31.53     31.53 o
   2  12   3      106.85       32.19     37.05 o
   3  12   3        0.10      -44.61     44.61 o
  -4  13   3       42.23       41.38     28.43 o
  -3  13   3        1.73       26.20     68.28 o
  -2  13   3       13.94       23.04     32.12 o
  -1  13   3       49.76       45.72     35.16 o
   0  13   3       18.57       19.74     35.62 o
   1  13   3       24.08        0.94     35.82 o
   2  13   3       12.65      -48.56     48.56 o
  -3  14   3        0.17      -19.56     40.74 o
  -2  14   3        0.87      -35.16     40.87 o
  -1  14   3        7.44       -6.41     34.54 o
   0  14   3       10.36      -35.84     35.84 o
   1 -15   4        3.81      -39.00     41.74 o
   2 -15   4       26.73       10.31     36.04 o
  -1 -14   4       83.60       71.64     57.25 o
   0 -14   4       49.70       17.30     34.42 o
   1 -14   4        0.01       32.89     34.32 o
   2 -14   4       37.89       44.22     35.44 o
   3 -14   4      766.17      788.70     64.52 o
   4 -14   4       39.02       33.57     44.26 o
  -3 -13   4       15.27      -64.04     64.04 o
  -2 -13   4       16.18      -47.68     47.68 o
  -1 -13   4        8.34       40.47     50.36 o
   0 -13   4       53.47       44.93     34.50 o
   1 -13   4      108.95      117.24     38.49 o
   2 -13   4      181.57      224.58     43.44 o
   3 -13   4       82.72      122.80     36.68 o
   4 -13   4       33.71       39.33     38.93 o
   5 -13   4        6.72       42.46     47.45 o
  -4 -12   4       34.57      -39.35     70.21 o
  -3 -12   4        5.90       -1.30     50.99 o
  -2 -12   4      114.33      143.41     60.42 o
  -1 -12   4       48.74       16.04     30.11 o
   0 -12   4      580.97      572.05     52.61 o
   1 -12   4       14.44        8.45     29.50 o
   2 -12   4       55.07       56.38     32.73 o
   3 -12   4      318.88      453.25     54.46 o
   4 -12   4      305.86      380.70     59.10 o
   5 -12   4        1.77        5.22     35.97 o
   6 -12   4      174.54      218.07     54.59 o
  -4 -11   4      114.76       22.32     48.92 o
  -3 -11   4      235.71      258.48     86.03 o
  -2 -11   4      158.95      163.69     39.56 o
  -1 -11   4        4.87      -22.59     26.01 o
   0 -11   4       14.77        7.17     27.96 o
   1 -11   4        2.48        6.69     29.34 o
   2 -11   4       65.45       22.83     28.82 o
   3 -11   4       47.94       32.30     27.87 o
   4 -11   4       20.74       34.30     37.01 o
   5 -11   4        7.83       39.36     37.35 o
   6 -11   4      210.28      336.97     59.41 o
  -5 -10   4      141.53      106.03     59.32 o
  -4 -10   4        1.36       -2.92     45.13 o
  -3 -10   4      110.68      108.83     32.05 o
  -2 -10   4       62.83       11.37     21.07 o
  -1 -10   4      188.72      165.01     34.96 o
   0 -10   4      571.33      578.79     48.73 o
   1 -10   4       31.06       10.30     29.18 o
   2 -10   4      701.54      788.56     55.52 o
   3 -10   4       57.15       35.32     27.65 o
   4 -10   4        7.31       -6.17     29.64 o
   5 -10   4        2.39       14.01     31.42 o
   6 -10   4       28.81       60.78     38.66 o
   7 -10   4       52.65       51.77     40.18 o
  -5  -9   4        3.99      -22.84     43.25 o
  -4  -9   4       39.51       -3.26     43.15 o
  -3  -9   4      584.40      564.03     45.66 o
  -2  -9   4       20.29       32.16     21.04 o
  -1  -9   4        0.16       16.88     24.48 o
   0  -9   4       37.67       43.30     27.20 o
   1  -9   4        9.96       34.91     26.23 o
   2  -9   4       42.14       50.10     28.54 o
   3  -9   4        0.04       -1.59     24.03 o
   4  -9   4       59.63        5.79     30.55 o
   5  -9   4       25.86       22.82     32.84 o
   6  -9   4       34.46       81.88     37.98 o
   7  -9   4       20.64       58.59     38.37 o
  -6  -8   4        0.12      -28.23     46.24 o
  -5  -8   4        2.29      -39.82     39.82 o
  -4  -8   4      382.28      396.15     84.10 o
  -3  -8   4     1493.68     1407.42     61.07 o
  -2  -8   4       16.46        7.46     17.65 o
  -1  -8   4      105.90      150.64     27.83 o
   0  -8   4      419.17      467.52     38.24 o
   1  -8   4     1492.93     1462.77     58.03 o
   2  -8   4      522.15      546.33     41.71 o
   3  -8   4      239.69      218.64     41.67 o
   4  -8   4       21.35      -16.30     29.15 o
   5  -8   4       12.42       10.54     30.28 o
   6  -8   4      424.94      441.83     57.09 o
   7  -8   4      118.90      160.22     46.66 o
  -6  -7   4        2.60      -37.92     37.92 o
  -5  -7   4       29.02       -6.79     46.68 o
  -4  -7   4     1285.13     1236.12    108.92 o
  -3  -7   4      958.50      916.72     49.62 o
  -2  -7   4        0.04       -3.50     14.48 o
  -1  -7   4       13.54        3.98     17.61 o
   0  -7   4       48.30       82.01     24.86 o
   1  -7   4      213.96      188.89     28.12 o
   2  -7   4       63.90       53.02     23.31 o
   3  -7   4      321.39      268.96     41.45 o
   4  -7   4        7.06      -35.49     35.49 o
   5  -7   4       50.21       56.32     44.75 o
   6  -7   4      557.56      459.59     70.98 o
   7  -7   4        6.45        2.31     51.69 o
  -7  -6   4       22.67      -42.82     42.82 o
  -6  -6   4       35.06       80.51     47.09 o
  -5  -6   4      181.11      237.05     33.97 o
  -4  -6   4     1251.41     1153.53     85.12 o
  -3  -6   4      291.07      257.97     31.39 o
  -2  -6   4       11.31       10.60     19.19 o
  -1  -6   4     7260.89     8109.63    113.59 o
   0  -6   4       18.60       71.66     17.66 o
   1  -6   4      965.11      935.63     38.06 o
   2  -6   4      148.60      149.35     21.99 o
   3  -6   4     6567.94     6752.69    293.19 o
   4  -6   4       55.16       72.04     47.07 o
   5  -6   4       28.65       32.94     31.04 o
   6  -6   4      112.38      123.97     39.21 o
   8  -6   4       10.38       38.58     61.73 o
  -7  -5   4        0.04       -0.86     44.10 o
  -6  -5   4       12.19      -32.58     36.82 o
  -5  -5   4      173.96      195.49     32.34 o
  -4  -5   4      439.32      450.67     37.61 o
  -3  -5   4        7.55       -4.15     17.41 o
  -2  -5   4      270.45      347.27     30.06 o
  -1  -5   4       15.51       11.64     10.83 o
   0  -5   4     3098.02     3007.40     56.69 o
   1  -5   4       85.03      112.28     18.12 o
   2  -5   4      302.64      283.07     24.00 o
   3  -5   4      913.69      876.86     67.13 o
   4  -5   4      158.59      138.94     33.94 o
   5  -5   4        3.30      -22.44     23.67 o
   6  -5   4      335.94      382.70     79.47 o
   7  -5   4        0.16      -36.26     52.47 o
   8  -5   4        7.05       -2.31     50.15 o
  -7  -4   4       24.96      -16.63     49.38 o
  -6  -4   4      185.90      172.89     34.09 o
  -5  -4   4       13.37       31.42     24.31 o
  -4  -4   4        0.64       22.29     19.69 o
  -3  -4   4        3.29       12.09     15.83 o
  -2  -4   4        0.98       -2.96     13.35 o
  -1  -4   4      293.53      315.19     15.77 o
   0  -4   4        0.15       -0.33     11.04 o
   1  -4   4     2656.64     2623.69     51.23 o
   2  -4   4        1.18       -9.33     15.51 o
   3  -4   4       70.74      100.05     22.28 o
   4  -4   4     1039.87      942.55     88.73 o
   5  -4   4      149.80      137.87     35.15 o
   6  -4   4       27.68       33.18     50.15 o
   7  -4   4        0.21      -16.97     50.15 o
   8  -4   4       18.48       21.60     66.35 o
  -7  -3   4       96.75      105.82     48.00 o
  -6  -3   4       15.08      -12.47     21.70 o
  -5  -3   4      844.08      827.88     50.26 o
  -4  -3   4       15.94       13.62     19.42 o
  -3  -3   4      910.52      892.12     39.11 o
  -2  -3   4      634.82      693.83     25.35 o
  -1  -3   4      537.78      459.56     25.30 o
   0  -3   4      248.92      260.90     26.17 o
   1  -3   4      327.87      325.62     20.97 o
   2  -3   4      661.97      719.27     34.32 o
   3  -3   4       58.81       27.67     18.11 o
   4  -3   4       10.41       -5.40     20.73 o
   5  -3   4       82.27       97.99     48.61 o
   6  -3   4     1354.05     1469.83    114.96 o
   7  -3   4       61.35       64.81     57.10 o
   8  -3   4        0.16      -28.55     57.87 o
  -8  -2   4        1.70       47.46     45.01 o
  -7  -2   4      271.92      306.32     60.56 o
  -6  -2   4        1.51      -17.46     17.46 o
  -5  -2   4       62.11       57.33     19.62 o
  -4  -2   4      261.81      261.85     21.95 o
  -3  -2   4       30.46       47.72     17.04 o
  -2  -2   4      305.44      263.08     56.02 o
  -1  -2   4      369.97      408.67     20.17 o
   0  -2   4    15597.46    14396.03    641.04 o
   1  -2   4     3808.29     3544.02     45.69 o
   2  -2   4     8293.67     8410.06     90.87 o
   3  -2   4      191.04      213.11     24.52 o
   4  -2   4       63.54      101.85     40.12 o
   5  -2   4      160.74      233.78     55.55 o
   6  -2   4       21.90       40.89     44.75 o
   7  -2   4        6.45       32.41     52.47 o
   8  -2   4       47.57       41.66     64.04 o
  -8  -1   4       12.64        2.08     38.94 o
  -7  -1   4      151.44      163.79     35.26 o
  -6  -1   4      205.70      189.44     27.39 o
  -5  -1   4        1.02        4.21     16.90 o
  -4  -1   4      539.18      372.33    120.48 o
  -3  -1   4      247.79      232.55     15.56 o
  -2  -1   4      496.20      476.21     16.13 o
  -1  -1   4       16.53       34.58      8.30 o
   0  -1   4       73.65       67.12      6.96 o
   1  -1   4      333.35      322.17     18.16 o
   2  -1   4     2344.55     2182.77     60.02 o
   3  -1   4        2.12       -4.21     14.51 o
   4  -1   4      160.69      155.86     43.21 o
   5  -1   4      179.76      214.50     53.24 o
   6  -1   4      283.78      341.03     66.35 o
   7  -1   4      123.11       84.10     55.55 o
   8  -1   4        5.56       47.21     39.78 o
  -8   0   4       15.55       93.64     40.20 o
  -7   0   4      129.55      133.32     27.50 o
  -6   0   4       84.40       41.59     28.93 o
  -5   0   4      102.23       83.13     23.38 o
  -4   0   4       13.90       45.49     15.62 o
  -3   0   4      273.49      323.44     28.41 o
  -2   0   4      242.24      231.84     16.17 o
  -1   0   4      696.92      647.74     12.03 o
   0   0   4      589.98      576.98     16.45 o
   1   0   4      969.48      943.58     29.39 o
   2   0   4      895.55      899.32     42.00 o
   3   0   4     4350.34     4853.09     71.74 o
   4   0   4      457.51      508.46     58.64 o
   5   0   4      129.93       40.12     36.26 o
   6   0   4      176.85       86.42     46.29 o
   7   0   4        0.42       -8.49     40.12 o
   8   0   4        0.19        9.26     50.15 o
  -8   1   4       69.89       23.15     50.15 o
  -7   1   4       32.76       53.85     27.12 o
  -6   1   4      286.76      253.51     33.40 o
  -5   1   4      207.76      265.94     30.50 o
  -4   1   4      122.73      185.25     20.23 o
  -3   1   4     2637.29     2572.49     43.63 o
  -2   1   4      855.80      798.96     20.92 o
  -1   1   4     2193.16     2103.93     72.76 o
   0   1   4      127.28      115.77     11.20 o
   1   1   4        0.34        6.40     10.73 o
   2   1   4        2.46        7.06     12.13 o
   3   1   4      193.03      180.03     22.12 o
   4   1   4     1192.14     1285.49     50.80 o
   5   1   4       86.63      132.71     42.44 o
   6   1   4      141.35      110.33     47.07 o
   7   1   4        0.75       -1.12     31.52 o
  -8   2   4        7.74       10.80     43.21 o
  -7   2   4       17.78       35.42     29.64 o
  -6   2   4       92.90      109.03     27.21 o
  -5   2   4      622.26      669.61     42.76 o
  -4   2   4      610.80      605.87     36.30 o
  -3   2   4       78.09       78.97     18.02 o
  -2   2   4     2412.74     2327.59     47.11 o
  -1   2   4   248491.13   226181.47   3533.49 o
   0   2   4     6627.98     6205.55    145.22 o
   1   2   4     4306.85     4387.89    103.39 o
   2   2   4      222.47      260.79     37.81 o
   3   2   4     1798.74     2054.68     88.73 o
   4   2   4       20.62       10.37     16.87 o
   5   2   4       57.24       15.37     33.18 o
   6   2   4      131.24       92.05     34.66 o
   7   2   4       12.74       35.26     28.45 o
  -8   3   4       32.97       54.19     36.82 o
  -7   3   4       13.34       37.57     30.42 o
  -6   3   4      763.90      745.92     94.90 o
  -5   3   4       12.10        9.07     22.35 o
  -4   3   4       42.47       59.14     21.56 o
  -3   3   4      168.25      172.03     18.08 o
  -2   3   4     1276.86     1256.34     24.62 o
  -1   3   4      262.93      267.33     12.30 o
   0   3   4       97.78       99.92     10.82 o
   1   3   4        5.59       13.54     14.38 o
   2   3   4       14.14        6.19     15.59 o
   3   3   4     1656.17     1678.89     63.48 o
   4   3   4        9.14        3.36     21.64 o
   5   3   4       46.75       38.26     24.76 o
   6   3   4       16.24       37.37     25.13 o
   7   3   4       11.64       45.47     39.55 o
  -8   4   4       73.68       70.98     56.32 o
  -7   4   4        0.26       17.45     28.11 o
  -6   4   4       47.06      -21.60     44.75 o
  -5   4   4       26.55       25.85     25.06 o
  -4   4   4      737.08      737.98     34.67 o
  -3   4   4       15.15       15.09     13.74 o
  -2   4   4      713.09      659.43     23.01 o
  -1   4   4     5141.60     5049.33    122.62 o
   0   4   4      226.30      239.80     16.59 o
   1   4   4       27.23       53.30     11.51 o
   2   4   4       78.72       86.22     20.10 o
   3   4   4       65.94       83.56     26.13 o
   4   4   4      105.47       90.33     25.25 o
   5   4   4      436.19      401.84     40.53 o
   6   4   4        1.90        7.85     24.55 o
   7   4   4        0.10       26.00     39.52 o
  -8   5   4       18.01       20.06     54.78 o
  -7   5   4        0.45      -32.41     40.12 o
  -6   5   4       37.29       16.20     45.52 o
  -5   5   4      500.55      523.39     47.53 o
  -4   5   4      727.05      729.99     61.49 o
  -3   5   4        3.08       13.06     15.45 o
  -2   5   4      275.17      304.33     20.77 o
  -1   5   4        0.83        8.60     12.69 o
   0   5   4      189.41      184.64     16.75 o
   1   5   4      901.20      923.88     32.75 o
   2   5   4        0.96        0.60     16.50 o
   3   5   4       24.78       18.29     19.74 o
   4   5   4       15.04       26.46     21.78 o
   5   5   4        1.53       17.64     26.71 o
   6   5   4       49.02       32.88     41.37 o
   7   5   4       70.68      107.25     72.53 o
  -8   6   4       39.46       28.55     61.73 o
  -7   6   4      175.42      213.72     69.44 o
  -6   6   4        2.68       -0.77     48.61 o
  -5   6   4       94.93       80.84     30.37 o
  -4   6   4      112.32      101.79     26.87 o
  -3   6   4      156.28      139.02     25.66 o
  -2   6   4     2846.68     2940.89     94.35 o
  -1   6   4       64.45       35.36     15.20 o
   0   6   4      337.41      308.38     47.66 o
   1   6   4      152.03      142.52     23.55 o
   2   6   4      319.49      291.66     31.71 o
   3   6   4      246.29      248.93     31.90 o
   4   6   4        9.29       21.85     23.45 o
   5   6   4      173.62      157.70     33.24 o
   6   6   4        0.56      -35.66     35.66 o
  -7   7   4       46.74       53.24     58.64 o
  -6   7   4       57.30       62.65     32.37 o
  -5   7   4       34.37       13.55     28.50 o
  -4   7   4      169.07      143.71     35.74 o
  -3   7   4       81.11      107.80     28.03 o
  -2   7   4      198.84      183.75     23.58 o
  -1   7   4       80.70       69.70     20.02 o
   0   7   4       78.77       32.08     31.20 o
   1   7   4       40.87       46.93     17.85 o
   2   7   4        0.28        9.81     21.32 o
   3   7   4        8.69        1.32     23.15 o
   4   7   4       27.82       49.91     26.23 o
   5   7   4        7.23       -6.89     37.45 o
   6   7   4       93.38      133.33     63.65 o
  -7   8   4       33.51       49.38     60.95 o
  -6   8   4       63.85       75.48     35.25 o
  -5   8   4        8.54       -1.08     25.50 o
  -4   8   4       16.34       -3.53     27.80 o
  -3   8   4       21.29       13.28     31.25 o
  -2   8   4      174.18      109.09     55.76 o
  -1   8   4       11.91       26.54     25.23 o
   0   8   4      119.15       66.06     71.72 o
   1   8   4        2.74        3.51     24.18 o
   2   8   4      401.10      427.56     42.89 o
   3   8   4      539.52      443.84     43.39 o
   4   8   4      129.02      114.86     32.02 o
   5   8   4       12.92      -22.93     40.53 o
  -7   9   4       12.92       39.35     61.73 o
  -6   9   4        1.70       20.06     58.64 o
  -5   9   4       53.95       79.48     33.51 o
  -4   9   4        9.88       32.85     30.52 o
  -3   9   4        0.56      -12.34     22.00 o
  -2   9   4        0.44       15.35     25.22 o
  -1   9   4      227.57      276.21     37.50 o
   0   9   4      157.45      125.38     60.47 o
   1   9   4        0.23      -19.31     25.93 o
   2   9   4       29.18       26.21     29.12 o
   3   9   4       71.97       75.88     32.86 o
   4   9   4        0.38      -37.26     37.81 o
   5   9   4       28.31      -24.06     40.22 o
  -6  10   4       14.67      -28.55     50.15 o
  -5  10   4      221.83      230.10     46.13 o
  -4  10   4      254.58      299.23     49.76 o
  -3  10   4       95.35       89.76     27.07 o
  -2  10   4       25.98       38.36     28.08 o
  -1  10   4     2113.17     2107.66     75.95 o
   0  10   4       10.69        4.33     27.65 o
   1  10   4       19.14       24.65     29.54 o
   2  10   4      574.23      554.28     52.28 o
   3  10   4      508.63      418.27     49.07 o
   4  10   4        1.29      -23.22     43.19 o
  -6  11   4       34.95       63.27     61.73 o
  -5  11   4        0.61       17.41     37.04 o
  -4  11   4       49.91       58.89     37.90 o
  -3  11   4       36.89       22.88     17.32 o
  -2  11   4        0.21        3.16     26.21 o
  -1  11   4       10.58       -4.79     28.34 o
   0  11   4        2.89      -27.40     27.40 o
   1  11   4      936.73      979.65     65.76 o
   2  11   4      526.36      591.14     56.19 o
   3  11   4        1.71      -39.65     41.06 o
   4  11   4        7.14      -24.69     62.50 o
  -5  12   4       84.04        7.72     67.13 o
  -4  12   4       59.99      106.56     42.66 o
  -3  12   4       33.83       34.97     35.82 o
  -2  12   4       27.86       -9.68     28.83 o
  -1  12   4        5.41        1.02     30.66 o
   0  12   4       66.26       24.47     34.55 o
   1  12   4       94.91      103.49     40.24 o
   2  12   4        2.28      -23.36     32.89 o
   3  12   4        4.02      -26.23     57.10 o
  -4  13   4        0.00       12.54     38.37 o
  -3  13   4       16.98       40.62     49.38 o
  -2  13   4        3.82        9.06     29.97 o
  -1  13   4        0.41        8.59     33.20 o
   0  13   4       18.67       -5.55     35.31 o
   1  13   4      105.53      105.68     42.67 o
   2  13   4        0.21      -41.65     49.81 o
  -3  14   4        0.25       13.83     44.30 o
  -2  14   4       82.60       69.60     47.82 o
  -1  14   4        1.88       -5.80     34.57 o
   0  14   4        4.19      -33.32     35.17 o
   1 -15   5        1.68      -23.97     42.07 o
   2 -15   5       51.46       86.46     40.37 o
  -2 -14   5        0.27      -22.38     72.53 o
  -1 -14   5       24.34       29.40     51.21 o
   0 -14   5       56.83       25.77     35.24 o
   1 -14   5       42.86       90.65     39.92 o
   2 -14   5       93.27      141.79     40.83 o
   3 -14   5       81.81      110.32     38.64 o
   4 -14   5       38.66       85.28     46.83 o
  -3 -13   5       13.90       -6.17     74.07 o
  -2 -13   5       88.43       22.02     53.18 o
  -1 -13   5       92.05      114.65     56.90 o
   0 -13   5        5.52       -2.74     31.08 o
   1 -13   5        9.63       38.94     32.68 o
   2 -13   5     1336.91     1399.82    117.17 o
   3 -13   5      294.77      391.08     49.12 o
   4 -13   5       17.67       19.40     37.60 o
   5 -13   5       46.52       55.09     39.67 o
  -4 -12   5       62.17       41.66     74.84 o
  -3 -12   5       95.70       54.86     54.30 o
  -2 -12   5       15.70        5.80     32.60 o
  -1 -12   5       15.59        8.79     28.02 o
   0 -12   5       20.96       20.08     29.33 o
   1 -12   5       30.81       28.35     31.29 o
   2 -12   5      380.98      406.08     48.04 o
   3 -12   5      348.82      337.83     43.89 o
   4 -12   5       67.20      143.95     47.00 o
   5 -12   5        0.04        0.99     35.40 o
   6 -12   5       13.06        6.29     38.87 o
  -4 -11   5        2.19      -19.34     49.86 o
  -3 -11   5       72.64       72.64     53.57 o
  -2 -11   5       35.99       18.69     30.53 o
  -1 -11   5      585.55      564.22    106.07 o
   0 -11   5        0.60      -14.12     26.21 o
   1 -11   5      134.75      131.91     34.58 o
   2 -11   5      194.65      251.28     39.49 o
   3 -11   5      152.86      149.03     34.61 o
   4 -11   5      158.58      154.13     43.83 o
   5 -11   5      125.74      144.61     46.45 o
   6 -11   5        4.90       22.89     36.99 o
  -5 -10   5        5.48      -45.60     45.60 o
  -4 -10   5        6.67      -34.41     43.19 o
  -3 -10   5      121.09      154.53     35.23 o
  -2 -10   5        0.89        0.48     19.52 o
  -1 -10   5      153.05      148.62     33.00 o
   0 -10   5      187.74      239.87     38.15 o
   1 -10   5       74.73       88.66     33.05 o
   2 -10   5      124.08      104.95     34.15 o
   3 -10   5        4.05       16.89     26.01 o
   4 -10   5        0.87      -22.37     27.90 o
   5 -10   5       97.52      143.48     43.83 o
   6 -10   5       49.44       70.46     40.42 o
   7 -10   5       11.51       39.95     38.14 o
  -5  -9   5        4.21      -42.56     42.56 o
  -4  -9   5      158.12      131.97     81.01 o
  -3  -9   5      168.71      168.51     33.58 o
  -2  -9   5      124.18      112.20     23.59 o
  -1  -9   5     1521.67     1563.66     61.71 o
   0  -9   5      159.40      172.96     32.95 o
   1  -9   5      341.72      363.20     39.47 o
   2  -9   5       15.53       -1.02     26.12 o
   3  -9   5       33.34       -4.25     31.63 o
   4  -9   5        0.00      -14.88     28.64 o
   5  -9   5       42.99       20.26     33.55 o
   6  -9   5        3.69       41.86     66.74 o
   7  -9   5        1.99       58.35     38.39 o
  -6  -8   5        3.53      -38.98     43.54 o
  -5  -8   5        2.01      -32.02     40.92 o
  -4  -8   5      186.56      205.25     33.95 o
  -3  -8   5        0.20        4.49     24.59 o
  -2  -8   5      437.67      418.94     30.65 o
  -1  -8   5      162.50      119.04     27.25 o
   0  -8   5      194.98      210.04     30.54 o
   1  -8   5       73.03       65.95     26.46 o
   2  -8   5      116.23       90.43     28.09 o
   3  -8   5       62.39       86.77     34.64 o
   4  -8   5       72.98       44.28     33.23 o
   5  -8   5        5.59       28.89     31.29 o
   6  -8   5      175.75      193.44     44.85 o
   7  -8   5      107.54       73.68     39.78 o
  -6  -7   5        4.32      -41.98     48.22 o
  -5  -7   5       57.81       14.78     39.94 o
  -4  -7   5     2089.46     2006.59     70.58 o
  -3  -7   5      393.19      467.54     41.35 o
  -2  -7   5       89.09      103.12     27.30 o
  -1  -7   5      466.80      459.19     38.71 o
   0  -7   5     1062.50     1118.32     47.66 o
   1  -7   5        3.96       -6.69     19.27 o
   2  -7   5       57.16       32.28     28.06 o
   3  -7   5       55.00       88.17     32.18 o
   4  -7   5       21.73        5.14     30.09 o
   5  -7   5        0.75       21.49     30.22 o
   6  -7   5       67.17       61.63     36.46 o
   7  -7   5       76.88       66.35     56.32 o
  -7  -6   5      224.27      266.18     67.73 o
  -6  -6   5        0.19      -34.66     34.66 o
  -5  -6   5       64.17       52.27     27.56 o
  -4  -6   5     1523.41     1448.20     69.28 o
  -3  -6   5       25.47       39.44     22.91 o
  -2  -6   5        0.03        7.25     20.21 o
  -1  -6   5      206.13      234.91     19.70 o
   0  -6   5     3708.53     3751.76     65.82 o
   1  -6   5        4.51       -8.16     19.20 o
   2  -6   5     1955.59     1988.69     58.64 o
   3  -6   5      759.22      836.31     56.67 o
   4  -6   5       30.58       40.45     29.43 o
   5  -6   5      129.96      134.36     38.17 o
   6  -6   5      138.81      119.39     40.39 o
   7  -6   5       33.55        5.40     57.87 o
  -7  -5   5        0.01       -7.66     43.19 o
  -6  -5   5       72.02       81.90     44.89 o
  -5  -5   5     1951.57     1970.00     70.11 o
  -4  -5   5     2247.70     2187.17     67.86 o
  -3  -5   5      257.06      313.19     54.72 o
  -2  -5   5     2810.49     3024.98     75.04 o
  -1  -5   5     7468.34     7632.69    179.81 o
   0  -5   5      285.22      340.70     29.91 o
   1  -5   5     2359.92     2328.43     48.78 o
   2  -5   5     5328.65     5597.03     88.76 o
   3  -5   5     2477.93     2477.01     81.75 o
   4  -5   5        8.57       31.45     27.68 o
   5  -5   5      281.83      209.42     45.52 o
   6  -5   5     2897.19     3019.13    166.66 o
   7  -5   5      149.74       63.27     64.81 o
   8  -5   5       84.95       32.41     71.76 o
  -7  -4   5       12.32      -13.91     37.23 o
  -6  -4   5       28.17       18.76     26.76 o
  -5  -4   5     2185.81     2277.97    104.64 o
  -4  -4   5       34.45       -0.19     20.59 o
  -3  -4   5      477.81      439.69     33.12 o
  -2  -4   5        0.55       -3.78     14.95 o
  -1  -4   5     4752.54     4466.67    131.61 o
   0  -4   5      120.45      116.90     14.28 o
   1  -4   5      136.65      129.13     18.11 o
   2  -4   5      274.44      278.02     26.82 o
   3  -4   5       26.91       20.20     18.19 o
   4  -4   5        1.85       -6.54     21.85 o
   5  -4   5        4.09        2.23     27.23 o
   6  -4   5     1426.01     1476.78    120.36 o
   7  -4   5        2.34      -21.60     50.15 o
   8  -4   5       64.24      160.49     80.24 o
  -7  -3   5       33.87       20.06     41.49 o
  -6  -3   5       49.99       54.18     27.68 o
  -5  -3   5     1469.18     1575.03     72.32 o
  -4  -3   5      120.93      131.82     25.31 o
  -3  -3   5       43.87       43.16     18.36 o
  -2  -3   5      775.53      828.29     32.07 o
  -1  -3   5     2346.36     2308.92     43.10 o
   0  -3   5      320.79      338.49     19.96 o
   1  -3   5     3397.10     3329.76     50.23 o
   2  -3   5      221.39      198.18     23.41 o
   3  -3   5        0.22      -12.52     15.43 o
   4  -3   5        0.70       -3.38     21.64 o
   5  -3   5      234.28      249.99     59.41 o
   6  -3   5       34.06       71.76     50.92 o
   7  -3   5        4.47       26.23     50.15 o
   8  -3   5       65.42       77.16     70.21 o
  -8  -2   5       48.93       68.00     67.13 o
  -7  -2   5       85.52       91.17     33.03 o
  -6  -2   5      165.26      133.55     31.07 o
  -5  -2   5      736.20      761.47     36.99 o
  -4  -2   5      158.68      160.66     15.70 o
  -3  -2   5       10.83       13.43     12.72 o
  -2  -2   5        5.35       18.58     11.63 o
  -1  -2   5      633.42      626.28     28.26 o
   0  -2   5       48.99       34.75     10.41 o
   1  -2   5     2319.78     2221.08     45.54 o
   2  -2   5       58.63       69.58     17.68 o
   3  -2   5      365.77      333.24     29.04 o
   4  -2   5      353.78      414.33     58.64 o
   5  -2   5      118.87       92.59     47.07 o
   6  -2   5      127.62      251.53     62.50 o
   7  -2   5      179.66      222.21     69.44 o
   8  -2   5       85.19       36.26     66.35 o
  -8  -1   5       37.36       99.79     44.73 o
  -7  -1   5       23.81       18.43     28.17 o
  -6  -1   5      225.64      239.79     27.66 o
  -5  -1   5      325.92      260.25     70.54 o
  -4  -1   5      283.07      297.04     23.26 o
  -3  -1   5      140.95      127.67     13.24 o
  -2  -1   5      432.89      455.49     18.71 o
  -1  -1   5     9744.71     9119.23    137.31 o
   0  -1   5      305.56      288.63     13.02 o
   1  -1   5    16845.89    16438.72    135.79 o
   2  -1   5       33.76       47.93     16.16 o
   3  -1   5      703.47      719.88     35.66 o
   4  -1   5       91.94      111.11     40.89 o
   5  -1   5     1093.68     1110.28     92.59 o
   6  -1   5      201.09      156.63     55.55 o
   7  -1   5       21.70        5.40     46.29 o
   8  -1   5       26.27       53.11     40.04 o
  -8   0   5       36.55       67.90     56.32 o
  -7   0   5      151.24      145.39     81.94 o
  -6   0   5      194.23      214.53     28.62 o
  -5   0   5      459.26      492.19     35.94 o
  -4   0   5      298.83      303.99     23.13 o
  -3   0   5      145.60      154.89     18.75 o
  -2   0   5       21.44       17.92      8.68 o
  -1   0   5     1383.47     1255.41     48.38 o
   0   0   5       60.68       66.29      8.55 o
   1   0   5     1628.89     1468.06     45.27 o
   2   0   5      426.07      401.76     34.10 o
   3   0   5     2874.96     3148.28     60.38 o
   4   0   5      127.97      110.33     38.58 o
   5   0   5      640.36      592.56     72.53 o
   6   0   5       20.48       -4.63     36.26 o
   7   0   5       13.98       20.83     47.07 o
   8   0   5       31.10       44.09     40.53 o
  -8   1   5       26.00        3.09     47.84 o
  -7   1   5       11.32        5.90     24.10 o
  -6   1   5       41.72       56.23     24.06 o
  -5   1   5       22.79       30.72     17.45 o
  -4   1   5      466.07      455.32     27.29 o
  -3   1   5      259.35      274.69     19.04 o
  -2   1   5     2854.46     2763.94     34.49 o
  -1   1   5     2051.35     2004.67     68.27 o
   0   1   5    10580.67    10582.54     95.04 o
   1   1   5      841.05      817.48     49.38 o
   2   1   5     2661.44     2934.26     96.45 o
   3   1   5     2246.80     2568.11     73.30 o
   4   1   5      176.30      193.54     27.06 o
   5   1   5      300.00      258.47     54.01 o
   6   1   5        2.21       40.12     42.44 o
   7   1   5       10.74       19.80     32.52 o
  -8   2   5      242.07      200.61     67.13 o
  -7   2   5       29.52       53.34     27.44 o
  -6   2   5      453.24      453.51     39.80 o
  -5   2   5       21.62        1.90     16.61 o
  -4   2   5       53.05       68.63     15.84 o
  -3   2   5       65.94       47.31     16.94 o
  -2   2   5     2924.39     2668.92     34.52 o
  -1   2   5     5686.63     5296.00    111.80 o
   0   2   5      374.03      349.50     19.19 o
   1   2   5        1.19       -2.93      8.23 o
   2   2   5      788.05      724.50     57.10 o
   3   2   5      103.97       87.19     33.18 o
   4   2   5        6.86      -10.80     29.32 o
   5   2   5        9.20       38.58     35.49 o
   6   2   5        0.82        3.77     27.21 o
   7   2   5       55.65       65.70     37.43 o
  -8   3   5        9.26      108.79     57.87 o
  -7   3   5       19.31       37.94     30.42 o
  -6   3   5        0.56        0.10     20.77 o
  -5   3   5      186.40      261.98     33.33 o
  -4   3   5      712.06      779.92     46.40 o
  -3   3   5       18.76        9.34     12.29 o
  -2   3   5     4312.31     4493.41     87.53 o
  -1   3   5       15.91       15.08      8.41 o
   0   3   5      532.61      403.38     91.40 o
   1   3   5       36.05       28.98     10.16 o
   2   3   5     6479.35     7492.03    105.45 o
   3   3   5      460.27      483.94     41.12 o
   4   3   5        0.67        2.80     22.29 o
   5   3   5        1.36      -16.62     23.29 o
   6   3   5      625.54      563.20     71.12 o
   7   3   5       14.95       81.52     44.66 o
  -8   4   5        0.74       17.75     52.47 o
  -7   4   5       11.07       29.93     30.40 o
  -6   4   5        0.82       -7.39     30.54 o
  -5   4   5       78.38       79.16     27.35 o
  -4   4   5      210.11      276.69     30.09 o
  -3   4   5      312.49      331.24     23.20 o
  -2   4   5      136.26      133.98     17.47 o
  -1   4   5        0.09        2.55     10.07 o
   0   4   5       88.66       80.47     12.96 o
   1   4   5      200.23      210.66     17.15 o
   2   4   5     4269.88     4474.86     81.09 o
   3   4   5       68.24       59.54     21.56 o
   4   4   5       88.51       80.66     31.36 o
   5   4   5       51.11       63.15     33.31 o
   6   4   5       40.93       69.18     30.30 o
   7   4   5       14.96       49.16     45.49 o
  -8   5   5       24.40        2.31     54.78 o
  -7   5   5        2.29       33.95     48.61 o
  -6   5   5       91.02       47.84     50.15 o
  -5   5   5      147.81      196.61     41.84 o
  -4   5   5       19.58       10.27     16.54 o
  -3   5   5       11.57       -4.40     15.98 o
  -2   5   5      592.63      623.55     27.33 o
  -1   5   5      774.63      728.66     29.51 o
   0   5   5      904.60      872.82     28.86 o
   1   5   5      313.75      348.13     21.34 o
   2   5   5      707.76      777.01     42.42 o
   3   5   5       18.40       27.69     21.58 o
   4   5   5      282.77      275.66     35.02 o
   5   5   5       12.39       25.62     25.23 o
   6   5   5        1.25       18.58     37.92 o
  -7   6   5        0.84      -43.21     43.21 o
  -6   6   5        0.75       18.52     48.61 o
  -5   6   5      201.55      219.56     37.68 o
  -4   6   5       10.51       -4.76     21.62 o
  -3   6   5        9.63      -10.39     21.74 o
  -2   6   5      476.59      465.95     27.12 o
  -1   6   5       13.68       12.02     12.79 o
   0   6   5       59.36       45.04     17.49 o
   1   6   5      318.95      362.89     24.38 o
   2   6   5        2.79       13.09     20.37 o
   3   6   5        9.78       13.50     21.48 o
   4   6   5       22.55       27.61     23.53 o
   5   6   5      355.40      359.75     43.33 o
   6   6   5       29.59        7.15     39.94 o
  -7   7   5        0.75      -12.35     51.69 o
  -6   7   5       15.88       70.06     29.88 o
  -5   7   5        9.56       16.87     26.39 o
  -4   7   5       95.63       72.59     27.88 o
  -3   7   5      137.21      125.89     28.04 o
  -2   7   5        9.87       -2.35     17.23 o
  -1   7   5       33.34       12.94     17.87 o
   0   7   5      267.67      301.76     31.67 o
   1   7   5      131.28      124.76     20.58 o
   2   7   5        0.45       15.51     22.32 o
   3   7   5       83.27       90.11     28.54 o
   4   7   5        0.01       -2.63     23.85 o
   5   7   5       11.85        7.30     35.99 o
   6   7   5       34.83       -3.86     46.29 o
  -7   8   5       57.86      134.25     70.21 o
  -6   8   5      118.70      118.05     66.35 o
  -5   8   5      525.19      607.42     55.72 o
  -4   8   5       73.58       72.12     33.68 o
  -3   8   5        0.58        5.36     29.79 o
  -2   8   5        0.01        7.12     22.70 o
  -1   8   5      278.82      248.12     33.37 o
   0   8   5      125.59      155.40     29.52 o
   1   8   5        0.82       23.95     25.32 o
   2   8   5        8.65        1.23     25.12 o
   3   8   5      563.48      483.43     45.38 o
   4   8   5       53.70      110.32     32.37 o
   5   8   5       21.77       21.34     45.04 o
  -7   9   5       41.33       16.20     60.18 o
  -6   9   5       15.07      -50.92     50.92 o
  -5   9   5      161.68      188.23     41.34 o
  -4   9   5      281.05      308.56     62.50 o
  -3   9   5       82.89       90.32     37.42 o
  -2   9   5      394.20      321.74    103.11 o
  -1   9   5      161.46      105.58     32.02 o
   0   9   5       48.87       23.19     25.19 o
   1   9   5      105.42       92.41     32.05 o
   2   9   5      146.77      252.57     37.91 o
   3   9   5       96.33       98.50     33.94 o
   4   9   5        0.67        8.16     40.90 o
   5   9   5      135.35      219.90     79.47 o
  -6  10   5        0.36       -2.31     54.78 o
  -5  10   5       72.12      130.34     55.55 o
  -4  10   5       33.22       47.14     32.93 o
  -3  10   5        0.58       25.80     22.87 o
  -2  10   5        1.34      -22.19     22.19 o
  -1  10   5        0.91       10.17     28.22 o
   0  10   5      119.05       68.82     43.06 o
   1  10   5      467.79      440.38     46.60 o
   2  10   5       12.89       17.09     31.84 o
   3  10   5      209.79      214.85     42.82 o
   4  10   5        2.17      -24.58     44.10 o
  -6  11   5       51.61       63.27     67.90 o
  -5  11   5       29.27       58.64     65.58 o
  -4  11   5        4.89       10.61     32.68 o
  -3  11   5      142.94      170.05     46.31 o
  -2  11   5      506.16      488.39     45.60 o
  -1  11   5       63.93       61.16     32.19 o
   0  11   5       11.35      -20.34     20.34 o
   1  11   5      118.65      132.75     39.51 o
   2  11   5      841.65      788.56     62.31 o
   3  11   5        5.15      -21.27     44.59 o
   4  11   5       16.20       10.03     66.35 o
  -5  12   5       80.32       40.89     67.90 o
  -4  12   5       18.90        3.10     34.85 o
  -3  12   5        8.64       69.61     38.56 o
  -2  12   5       92.18      106.21     34.05 o
  -1  12   5       49.18       23.87     32.07 o
   0  12   5       47.41      -14.06     24.07 o
   1  12   5      131.32      137.66     42.85 o
   2  12   5        0.33      -32.55     32.55 o
   3  12   5        5.71      -10.80     65.58 o
  -4  13   5        1.51      -56.32     56.32 o
  -3  13   5       20.81       34.06     27.51 o
  -2  13   5        5.03       31.93     43.17 o
  -1  13   5       27.95       13.81     34.00 o
   0  13   5       25.15      -14.91     27.59 o
   1  13   5      115.72       79.40     42.29 o
   2  13   5        7.14      -65.58     65.58 o
  -3  14   5       15.91       39.92     66.74 o
  -2  14   5        0.09        9.15     44.46 o
  -1  14   5       17.89       -8.03     45.53 o
   0  14   5       21.16      -31.05     35.20 o
   1 -15   6        0.00       21.94     44.85 o
   2 -15   6       15.37       25.26     63.65 o
  -2 -14   6       29.02       48.61     81.01 o
  -1 -14   6       31.37       43.36     52.00 o
   0 -14   6        0.03      -17.27     48.61 o
   1 -14   6       45.54       24.16     34.40 o
   2 -14   6      205.03      325.11     49.91 o
   3 -14   6      318.03      343.20     49.51 o
   4 -14   6        0.17       29.69     38.96 o
  -3 -13   6        4.54       -3.09     74.07 o
  -2 -13   6        0.52      -44.68     44.68 o
  -1 -13   6       61.82       15.91     44.59 o
   0 -13   6        1.53      -29.79     29.79 o
   1 -13   6       38.66       28.63     33.20 o
   2 -13   6       56.18       57.70     34.60 o
   3 -13   6      158.48      158.04     40.29 o
   4 -13   6       51.55       73.82     42.80 o
   5 -13   6       16.48       -9.01     37.68 o
  -4 -12   6        0.55        4.63     77.16 o
  -3 -12   6        0.32      -47.19     47.19 o
  -2 -12   6        0.77      -12.72     32.18 o
  -1 -12   6      849.42      744.71     55.82 o
   0 -12   6      134.94      130.83     35.72 o
   1 -12   6       75.63      104.52     34.94 o
   2 -12   6       18.63       45.11     32.07 o
   3 -12   6     1968.90     2080.01     84.92 o
   4 -12   6      236.80      288.75     55.52 o
   5 -12   6       45.54       45.81     40.07 o
  -4 -11   6       28.55       22.72     55.17 o
  -3 -11   6        0.78       14.64     47.68 o
  -2 -11   6      112.86       78.76     35.07 o
  -1 -11   6        0.00      -11.47     24.04 o
   0 -11   6       29.30       32.50     28.72 o
   1 -11   6      195.03      202.47     37.69 o
   2 -11   6      184.13      204.39     37.94 o
   3 -11   6        3.87       25.15     27.34 o
   4 -11   6        0.12       -7.95     31.83 o
   5 -11   6       54.59       55.88     38.72 o
   6 -11   6        5.91       39.26     38.00 o
  -5 -10   6        2.12      -45.39     45.39 o
  -4 -10   6        1.00       -3.92     45.98 o
  -3 -10   6       94.97       88.46     33.51 o
  -2 -10   6       76.04       59.11     31.68 o
  -1 -10   6        4.30      -18.85     31.36 o
   0 -10   6      404.47      446.98     44.28 o
   1 -10   6      146.73      157.34     35.97 o
   2 -10   6      328.45      339.10     42.09 o
   3 -10   6      206.61      186.80     35.52 o
   4 -10   6       18.29       69.97     35.15 o
   5 -10   6      187.15      133.97     56.71 o
   6 -10   6       17.22       39.48     35.59 o
  -5  -9   6       19.67      -26.49     45.59 o
  -4  -9   6       12.12      -40.60     40.60 o
  -3  -9   6       24.98       55.03     28.70 o
  -2  -9   6       12.79        6.26     19.53 o
  -1  -9   6       13.87       13.37     32.07 o
   0  -9   6      914.32      863.36     52.79 o
   1  -9   6       37.88       29.96     26.95 o
   2  -9   6      127.38      162.06     33.71 o
   3  -9   6        0.96      -25.85     29.46 o
   4  -9   6      129.10      118.71     38.39 o
   5  -9   6       38.84       16.15     45.52 o
   6  -9   6        1.73       29.59     35.19 o
   7  -9   6       36.41       45.30     36.87 o
  -6  -8   6       13.10      -43.23     43.23 o
  -5  -8   6       11.92       17.89     45.56 o
  -4  -8   6        0.00       -9.43     22.63 o
  -3  -8   6      274.93      279.28     38.08 o
  -2  -8   6      443.66      407.69     41.98 o
  -1  -8   6        7.43       40.32     22.67 o
   0  -8   6        8.60       -4.21     20.70 o
   1  -8   6       42.41       43.13     25.27 o
   2  -8   6     1040.44      922.19     51.36 o
   3  -8   6      126.24       50.92     49.38 o
   4  -8   6      263.72      252.65     50.15 o
   5  -8   6       37.88        8.76     30.19 o
   6  -8   6      140.75       91.82     50.15 o
   7  -8   6       59.84       79.42     39.84 o
  -6  -7   6        0.47      -24.48     42.94 o
  -5  -7   6      256.06      275.70     38.92 o
  -4  -7   6      484.85      487.87     44.35 o
  -3  -7   6       62.62       47.40     27.92 o
  -2  -7   6       29.07       27.01     24.53 o
  -1  -7   6      220.80      242.59     37.39 o
   0  -7   6        4.22      -12.29     18.13 o
   1  -7   6        2.35      -18.18     18.18 o
   2  -7   6       58.09       60.36     23.91 o
   3  -7   6       12.63        5.79     25.21 o
   4  -7   6       95.28      116.91     36.25 o
   5  -7   6       22.89       17.24     28.66 o
   6  -7   6     1439.81     1352.64    228.00 o
   7  -7   6        0.14       20.06     62.50 o
  -7  -6   6        6.12      -46.03     46.03 o
  -6  -6   6        0.73      -25.05     39.84 o
  -5  -6   6      279.98      318.69     39.16 o
  -4  -6   6      296.28      336.72     41.72 o
  -3  -6   6      310.32      293.38     34.41 o
  -2  -6   6        5.23        7.81     20.67 o
  -1  -6   6     3088.61     3463.34     50.92 o
   0  -6   6      652.10      732.05     34.98 o
   1  -6   6     2328.55     2433.21     54.81 o
   2  -6   6     1578.46     1620.80     55.19 o
   3  -6   6      465.46      491.52     47.97 o
   4  -6   6       35.40        5.85     25.26 o
   5  -6   6       58.45       47.31     32.80 o
   6  -6   6     1235.26     1197.47    120.36 o
   7  -6   6       51.78       45.52     60.95 o
  -7  -5   6      249.99      218.05     63.22 o
  -6  -5   6        0.36        3.93     26.95 o
  -5  -5   6       38.60       40.42     26.59 o
  -4  -5   6       91.14       62.53     27.02 o
  -3  -5   6       68.59       85.02     24.95 o
  -2  -5   6       64.38       29.03     17.90 o
  -1  -5   6     3242.26     3298.94     92.00 o
   0  -5   6     2640.39     2737.06     50.71 o
   1  -5   6       19.32       29.70     15.96 o
   2  -5   6      595.83      592.92     38.24 o
   3  -5   6       72.84      117.66     29.73 o
   4  -5   6      463.00      436.74     46.83 o
   5  -5   6       21.15       56.25     32.92 o
   6  -5   6        0.26       39.35     51.69 o
   7  -5   6       16.52       -3.86     55.55 o
   8  -5   6       79.05      114.96     77.93 o
  -7  -4   6        7.11      -22.51     38.24 o
  -6  -4   6      254.11      284.97     39.48 o
  -5  -4   6     4943.69     4741.29    161.26 o
  -4  -4   6      104.83      109.91     26.13 o
  -3  -4   6      121.01      108.12     23.58 o
  -2  -4   6      314.95      406.24     33.86 o
  -1  -4   6     7129.46     7860.75    149.59 o
   0  -4   6     1249.23     1255.30     36.81 o
   1  -4   6      485.17      498.57     27.24 o
   2  -4   6      752.04      748.25     38.70 o
   3  -4   6      956.17      999.47     55.10 o
   4  -4   6      573.71      610.25     50.90 o
   5  -4   6      803.37      811.65     99.53 o
   6  -4   6        0.63       18.52     47.07 o
   7  -4   6       36.17        5.40     54.01 o
   8  -4   6        7.54        9.26     64.81 o
  -7  -3   6      126.12      154.70     38.12 o
  -6  -3   6      946.75      966.70     57.51 o
  -5  -3   6       70.66       72.24     25.69 o
  -4  -3   6      165.00      139.36     25.28 o
  -3  -3   6      374.77      249.10    122.05 o
  -2  -3   6       70.89       79.24     16.58 o
  -1  -3   6      358.41      321.68     23.14 o
   0  -3   6      857.24      794.44     24.21 o
   1  -3   6       98.29      100.60     16.37 o
   2  -3   6      641.26      627.36     34.42 o
   3  -3   6     2120.55     1985.18     70.37 o
   4  -3   6      109.92      108.77     30.25 o
   5  -3   6     1919.95     1907.31    122.68 o
   6  -3   6      445.41      419.73     77.93 o
   7  -3   6       69.05       55.55     58.64 o
   8  -3   6        9.49        1.54     57.10 o
  -8  -2   6       24.92      -23.15     59.41 o
  -7  -2   6       14.50       20.04     29.35 o
  -6  -2   6     1100.68     1166.37     71.05 o
  -5  -2   6        3.94      -12.29     16.68 o
  -4  -2   6      268.73      278.61     20.28 o
  -3  -2   6       75.20       73.62     18.95 o
  -2  -2   6        1.74      -11.93     11.93 o
  -1  -2   6      509.68      496.24     15.78 o
   0  -2   6        0.67       -7.00      8.18 o
   1  -2   6     3310.95     2990.69     53.43 o
   2  -2   6      282.96      361.71     26.84 o
   3  -2   6      280.99      271.65     32.38 o
   4  -2   6      216.56      237.64     50.92 o
   5  -2   6       55.08      118.05     47.84 o
   6  -2   6      131.54      142.74     60.18 o
   7  -2   6       77.82       94.13     56.32 o
   8  -2   6        4.84       -7.72     59.41 o
  -8  -1   6        4.72       24.69     52.47 o
  -7  -1   6        4.53       15.19     27.64 o
  -6  -1   6      122.90       84.27     29.46 o
  -5  -1   6       43.59       35.91     18.89 o
  -4  -1   6      174.86      187.72     20.26 o
  -3  -1   6      713.19      746.08     23.25 o
  -2  -1   6       32.82       31.96      9.53 o
  -1  -1   6      150.87      139.48     14.31 o
   0  -1   6      349.28      343.50     15.74 o
   1  -1   6     1327.19     1253.89     36.63 o
   2  -1   6      284.88      264.17     24.50 o
   3  -1   6        9.45        5.01     20.71 o
   4  -1   6       70.31       47.84     35.49 o
   5  -1   6      559.88      597.19     74.84 o
   6  -1   6      260.38      318.66     67.13 o
   7  -1   6       73.08       60.95     54.01 o
   8  -1   6       25.78       70.98     67.90 o
  -8   0   6       85.98       82.27     44.10 o
  -7   0   6       15.01       19.65     25.64 o
  -6   0   6        0.12       17.08     19.33 o
  -5   0   6       27.54       28.43     15.89 o
  -4   0   6       51.87       27.82     13.36 o
  -3   0   6       90.02       92.60     14.71 o
  -2   0   6      361.71      342.13     16.66 o
  -1   0   6     2977.59     2265.26    226.90 o
   0   0   6      917.59      845.00     25.30 o
   1   0   6     1509.11     1351.38     46.08 o
   2   0   6      915.75      832.12     43.55 o
   3   0   6      557.33      612.69     38.37 o
   4   0   6       31.94       38.58     33.18 o
   5   0   6       37.75       40.89     41.66 o
   6   0   6       23.80      -10.03     37.81 o
   7   0   6        3.47       15.43     49.38 o
  -8   1   6       86.91       84.87     55.55 o
  -7   1   6       15.24       20.68     21.47 o
  -6   1   6      112.23      106.08     28.12 o
  -5   1   6        0.28       -0.38     16.44 o
  -4   1   6     1030.13     1133.93     36.60 o
  -3   1   6      278.35      271.68     18.24 o
  -2   1   6     1314.46     1223.91     31.88 o
  -1   1   6      577.76      559.02     46.11 o
   0   1   6      118.67       97.46     16.35 o
   1   1   6       46.56       44.33     15.84 o
   2   1   6     4696.35     4607.79    124.99 o
   3   1   6       44.33       27.00     17.06 o
   4   1   6        0.25       -5.18     18.27 o
   5   1   6      191.72      118.82     46.29 o
   6   1   6      177.49      217.58     57.87 o
   7   1   6       24.00       20.42     34.26 o
  -8   2   6       23.41       37.04     50.15 o
  -7   2   6       86.50      100.12     30.68 o
  -6   2   6       39.85       52.22     24.30 o
  -5   2   6      132.86      135.47     22.54 o
  -4   2   6      173.47      166.15     19.36 o
  -3   2   6      483.44      450.04     21.97 o
  -2   2   6    16570.03    16052.17    364.18 o
  -1   2   6      691.25      699.97     22.87 o
   0   2   6     5364.33     5243.78    103.12 o
   1   2   6       14.31       27.02     10.07 o
   2   2   6    19093.17    19956.53    260.79 o
   3   2   6        3.15       12.35     27.00 o
   4   2   6       65.19       93.36     39.35 o
   5   2   6        5.78       15.43     36.26 o
   6   2   6      212.60      176.12     45.14 o
   7   2   6        1.05       -3.89     30.39 o
  -8   3   6       64.52       91.82     57.87 o
  -7   3   6       39.04       37.17     27.47 o
  -6   3   6       34.18       61.87     25.79 o
  -5   3   6       95.77       87.80     20.66 o
  -4   3   6      634.07      625.62     30.19 o
  -3   3   6        1.60        2.91     11.54 o
  -2   3   6       75.44       65.65     12.79 o
  -1   3   6       21.95       20.50      8.42 o
   0   3   6      423.09      427.11     21.72 o
   1   3   6        8.71        9.47      8.49 o
   2   3   6       29.85       21.60     30.09 o
   3   3   6      520.76      489.17     57.87 o
   4   3   6      447.70      421.20     46.29 o
   5   3   6       34.99       10.63     25.70 o
   6   3   6       64.13       77.19     30.18 o
   7   3   6       97.64      125.26     49.50 o
  -8   4   6       48.76      101.07     60.95 o
  -7   4   6       85.01       81.79     54.78 o
  -6   4   6       14.51        6.92     21.52 o
  -5   4   6      888.20      880.63     58.99 o
  -4   4   6        6.71       21.53     15.63 o
  -3   4   6     1648.99     1596.77     45.33 o
  -2   4   6      715.14      739.84     28.14 o
  -1   4   6     5672.21     5808.40    156.49 o
   0   4   6        1.15        2.28      8.19 o
   1   4   6      136.31      154.26     15.79 o
   2   4   6      164.07      220.21     27.38 o
   3   4   6      218.72      207.13     29.04 o
   4   4   6        0.78      -18.90     18.90 o
   5   4   6      354.25      296.09     65.06 o
   6   4   6       70.10       62.29     30.56 o
   7   4   6       22.76       37.81     57.87 o
  -8   5   6        1.59      -34.72     50.92 o
  -7   5   6        2.71      -23.15     48.61 o
  -6   5   6       49.03       39.35     49.38 o
  -5   5   6      312.82      316.05     37.21 o
  -4   5   6        0.00        3.85     16.80 o
  -3   5   6      298.79      337.16     32.63 o
  -2   5   6     1781.05     1707.11     28.64 o
  -1   5   6        3.38       -4.28     11.40 o
   0   5   6      117.07      115.08     15.31 o
   1   5   6       62.95       52.73     14.24 o
   2   5   6      221.63      270.63     30.51 o
   3   5   6      612.25      626.13     43.23 o
   4   5   6      496.12      414.50     40.93 o
   5   5   6      519.60      434.13     44.91 o
   6   5   6        0.00       25.30     39.48 o
  -7   6   6       21.71       13.12     53.24 o
  -6   6   6       50.20       -2.31     47.84 o
  -5   6   6       20.71       17.16     24.02 o
  -4   6   6      124.81      135.84     26.91 o
  -3   6   6        4.63       -8.66     17.45 o
  -2   6   6      124.54      110.84     17.70 o
  -1   6   6      614.67      618.64     31.08 o
   0   6   6       44.47       33.12     17.02 o
   1   6   6      906.25      845.57     32.92 o
   2   6   6       84.13       62.30     23.58 o
   3   6   6       62.42       53.50     25.09 o
   4   6   6       76.53       81.03     27.24 o
   5   6   6        0.00       -3.75     25.37 o
   6   6   6        0.02       16.70     40.01 o
  -7   7   6       13.69        2.31     54.78 o
  -6   7   6        4.30       10.03     50.15 o
  -5   7   6        3.79       10.17     23.17 o
  -4   7   6       63.96       33.23     25.52 o
  -3   7   6       24.89       22.97     23.81 o
  -2   7   6       55.16       51.98     19.32 o
  -1   7   6       92.02       49.57     30.90 o
   0   7   6       54.14       51.29     24.62 o
   1   7   6       15.45        3.69     15.72 o
   2   7   6       44.93       37.24     25.09 o
   3   7   6      192.43      193.01     33.62 o
   4   7   6       54.18       48.78     29.06 o
   5   7   6       31.06       40.40     40.96 o
   6   7   6       64.12       -3.09     53.24 o
  -7   8   6        2.59        8.49     56.32 o
  -6   8   6        0.02      -15.43     51.69 o
  -5   8   6       38.28       72.44     31.12 o
  -4   8   6       40.11       32.32     39.35 o
  -3   8   6      404.30      407.75     49.28 o
  -2   8   6       10.84       19.54     23.22 o
  -1   8   6       26.36       24.29     25.02 o
   0   8   6      231.99      234.08     40.81 o
   1   8   6       39.06       18.52     26.26 o
   2   8   6        2.69       -6.90     25.27 o
   3   8   6      571.76      539.08     48.57 o
   4   8   6      523.44      480.28     52.47 o
   5   8   6       80.60       52.01     44.31 o
  -7   9   6       16.83       30.09     61.73 o
  -6   9   6       55.14       70.21     64.81 o
  -5   9   6       33.67       44.98     31.52 o
  -4   9   6        8.24      -25.76     25.76 o
  -3   9   6       35.34       27.90     34.60 o
  -2   9   6      108.50       92.59     29.62 o
  -1   9   6       32.97       31.63     28.87 o
   0   9   6        0.00        0.29     27.77 o
   1   9   6        1.71       -2.46     26.92 o
   2   9   6      206.10      191.66     37.23 o
   3   9   6        0.63       -0.71     26.19 o
   4   9   6       50.90       48.55     45.69 o
   5   9   6        2.58      -48.61     49.38 o
  -6  10   6       56.08      105.70     70.98 o
  -5  10   6       28.03       89.50     64.04 o
  -4  10   6       44.61       27.80     31.96 o
  -3  10   6      162.25      132.33     40.39 o
  -2  10   6      719.16      733.56     47.75 o
  -1  10   6       85.78       95.51     31.85 o
   0  10   6       43.51       20.08     29.28 o
   1  10   6       17.42       -9.04     27.61 o
   2  10   6     4093.95     4193.16    153.42 o
   3  10   6        8.47       10.27     30.77 o
   4  10   6       22.91      -33.64     42.03 o
  -6  11   6        0.56      -41.66     57.10 o
  -5  11   6       38.31      102.62     67.90 o
  -4  11   6       36.85       34.27     34.11 o
  -3  11   6       85.30      153.30     45.69 o
  -2  11   6      177.95      107.43     62.70 o
  -1  11   6      283.12      263.70     42.21 o
   0  11   6       19.36      -28.00     28.00 o
   1  11   6      197.08      228.06     44.34 o
   2  11   6       60.73       28.24     35.71 o
   3  11   6       12.49      -41.39     41.39 o
  -5  12   6       12.35      -40.12     56.32 o
  -4  12   6       19.53      -50.92     50.92 o
  -3  12   6       10.31       11.33     39.66 o
  -2  12   6        0.27      -25.26     35.40 o
  -1  12   6      122.03       97.90     37.08 o
   0  12   6       27.24       -6.81     34.28 o
   1  12   6      136.89       90.93     40.66 o
   2  12   6        9.09      -30.80     34.17 o
  -4  13   6        0.29       -3.86     64.04 o
  -3  13   6       25.71       25.81     41.30 o
  -2  13   6       12.52       -3.17     40.97 o
  -1  13   6       33.40        5.28     33.71 o
   0  13   6       30.83       12.88     37.39 o
   1  13   6       51.75      -30.51     37.46 o
  -2  14   6       10.95       25.37     48.10 o
  -1  14   6        0.73      -19.55     44.58 o
   1 -15   7        0.61      -10.08     40.65 o
   2 -15   7       15.40       75.08     48.26 o
  -2 -14   7        3.85      -63.27     63.27 o
  -1 -14   7       25.57       18.65     51.75 o
   0 -14   7        8.27        5.93     46.83 o
   1 -14   7       19.52       14.09     33.44 o
   2 -14   7       76.50      108.59     38.90 o
   3 -14   7        1.45       35.70     33.82 o
   4 -14   7        5.99       31.76     41.61 o
  -3 -13   7        0.16      -51.69     68.67 o
  -2 -13   7        6.72       -7.59     50.11 o
  -1 -13   7        0.78      -14.54     46.91 o
   0 -13   7       32.09       22.52     32.51 o
   1 -13   7        0.01      -18.77     30.36 o
   2 -13   7      313.88      349.07     48.38 o
   3 -13   7       17.28       40.21     32.99 o
   4 -13   7       23.56       47.14     40.31 o
   5 -13   7      220.62      223.91     56.71 o
  -4 -12   7      101.90       42.44     81.79 o
  -3 -12   7      123.02      190.69     64.51 o
  -2 -12   7      366.52      327.82     49.57 o
  -1 -12   7      145.23      105.43     54.35 o
   0 -12   7      141.76       95.02     35.32 o
   1 -12   7       43.15       12.95     28.80 o
   2 -12   7       26.86       68.82     33.50 o
   3 -12   7        7.98        9.00     29.58 o
   4 -12   7       52.56       56.82     39.86 o
   5 -12   7       48.53       60.98     40.82 o
  -4 -11   7       13.62      -37.33     49.50 o
  -3 -11   7       11.24       26.42     32.08 o
  -2 -11   7     1045.21      916.55     63.69 o
  -1 -11   7       37.07       17.15     26.35 o
   0 -11   7      129.99      146.41     34.64 o
   1 -11   7       29.03       39.43     29.85 o
   2 -11   7     3317.24     3306.40     98.05 o
   3 -11   7        1.41       -6.88     26.46 o
   4 -11   7      589.25      646.82     69.00 o
   5 -11   7       42.80       74.68     39.88 o
   6 -11   7       48.90       39.74     39.10 o
  -5 -10   7        0.51       17.64     67.51 o
  -4 -10   7        4.53       28.24     50.96 o
  -3 -10   7       17.41       13.17     28.18 o
  -2 -10   7      241.64      222.58     40.60 o
  -1 -10   7       34.40       35.97     27.17 o
   0 -10   7      712.22      732.70     53.41 o
   1 -10   7       74.66       90.29     32.47 o
   2 -10   7      712.54      724.45     53.75 o
   3 -10   7       65.91       86.31     29.97 o
   4 -10   7       27.00       64.20     37.30 o
   5 -10   7       21.91       33.78     34.87 o
   6 -10   7       49.56       36.27     36.36 o
  -5  -9   7       26.48      -57.48     57.48 o
  -4  -9   7       14.94       23.82     28.32 o
  -3  -9   7      209.91      259.88     38.95 o
  -2  -9   7        6.21       -0.47     28.14 o
  -1  -9   7      102.40       76.16     28.44 o
   0  -9   7      172.49      165.54     31.33 o
   1  -9   7       62.87       61.77     28.52 o
   2  -9   7      148.21      155.21     33.58 o
   3  -9   7       84.68       97.02     38.69 o
   4  -9   7       29.02       61.89     33.91 o
   5  -9   7       10.27       25.44     32.99 o
   6  -9   7       18.50       -5.76     32.07 o
   7  -9   7       71.54      122.55     45.76 o
  -6  -8   7       16.65      -40.75     45.19 o
  -5  -8   7      108.46       77.62     50.18 o
  -4  -8   7       72.07       94.67     43.04 o
  -3  -8   7      600.73      598.60     49.43 o
  -2  -8   7      126.61      126.88     33.08 o
  -1  -8   7       61.28       53.70     23.04 o
   0  -8   7       14.34        2.94     22.21 o
   1  -8   7       52.67       55.73     25.86 o
   2  -8   7       93.76       84.59     36.20 o
   3  -8   7        0.96       13.12     28.92 o
   4  -8   7       23.27       38.96     32.19 o
   5  -8   7      158.10      116.55     39.98 o
   6  -8   7        0.02       35.82     35.51 o
   7  -8   7        0.04       42.44     48.61 o
  -6  -7   7       63.63      -25.29     45.55 o
  -5  -7   7      152.61      157.29     35.00 o
  -4  -7   7      328.82      377.07     41.34 o
  -3  -7   7      773.00      895.34     53.04 o
  -2  -7   7       90.41       88.27     23.75 o
  -1  -7   7       56.67       45.24     20.07 o
   0  -7   7      746.15      680.67     41.07 o
   1  -7   7      102.31       91.41     26.27 o
   2  -7   7      261.34      232.69     30.53 o
   3  -7   7      214.26      240.93     40.27 o
   4  -7   7       48.59       29.51     47.84 o
   5  -7   7        9.04        2.31     29.84 o
   6  -7   7      499.97      478.23     92.97 o
   7  -7   7       32.99        8.49     60.18 o
  -7  -6   7       33.41      -25.75     46.51 o
  -6  -6   7       15.61      -34.37     40.57 o
  -5  -6   7      160.63      120.25     31.96 o
  -4  -6   7       70.11      160.44     33.03 o
  -3  -6   7        0.00      -16.09     21.80 o
  -2  -6   7        7.14       10.39     17.30 o
  -1  -6   7       77.21       42.69     12.85 o
   0  -6   7       72.17       65.16     20.68 o
   1  -6   7       24.70        4.73     22.21 o
   2  -6   7      206.13      175.07     26.21 o
   3  -6   7       95.64       96.78     31.37 o
   4  -6   7       10.70       32.02     28.37 o
   5  -6   7      128.27      166.92     40.87 o
   6  -6   7     1211.96     1301.63    124.22 o
   7  -6   7        7.48        5.40     57.10 o
  -7  -5   7       16.48      -41.61     41.61 o
  -6  -5   7        6.08       -2.25     26.02 o
  -5  -5   7      268.49      277.82     37.31 o
  -4  -5   7      591.94      664.52     67.06 o
  -3  -5   7      210.44      173.27     28.31 o
  -2  -5   7     1734.84     1962.27     83.64 o
  -1  -5   7     3796.03     4139.62    120.83 o
   0  -5   7     1452.21     1557.56     55.57 o
   1  -5   7     2354.39     2230.04     49.65 o
   2  -5   7       24.68       59.97     27.39 o
   3  -5   7      296.24      336.81     40.37 o
   4  -5   7        7.48      -10.56     23.62 o
   5  -5   7     1566.04     1595.00     82.88 o
   6  -5   7      189.15      192.12     66.35 o
   7  -5   7      128.86      213.72     77.16 o
  -7  -4   7        3.34      -35.01     40.53 o
  -6  -4   7      234.72      235.60     39.25 o
  -5  -4   7      289.68      292.56     37.81 o
  -4  -4   7       69.17       66.37     25.66 o
  -3  -4   7        0.69       -0.12     10.89 o
  -2  -4   7     4234.19     4453.45    139.21 o
  -1  -4   7     2479.26     2365.35     66.83 o
   0  -4   7     1799.81     1800.49     44.99 o
   1  -4   7        0.17      -11.84     13.26 o
   2  -4   7        2.58        1.12     16.52 o
   3  -4   7       56.04       72.90     26.46 o
   4  -4   7      129.97      113.99     32.98 o
   5  -4   7       14.18       17.22     28.36 o
   6  -4   7      364.89      273.91     72.53 o
   7  -4   7       11.58       29.32     59.41 o
   8  -4   7       10.67      -37.04     58.64 o
  -7  -3   7       39.01       35.08     31.58 o
  -6  -3   7      270.88      270.92     39.10 o
  -5  -3   7      368.71      402.82     39.19 o
  -4  -3   7       23.26       18.82     28.66 o
  -3  -3   7      585.18      564.03     36.37 o
  -2  -3   7     3892.69     4206.88    143.11 o
  -1  -3   7     1248.04     1236.34     37.09 o
   0  -3   7      602.71      594.01     22.57 o
   1  -3   7        1.07        0.05     12.94 o
   2  -3   7    19833.11    20668.93    283.03 o
   3  -3   7        0.37       12.29     21.00 o
   4  -3   7      141.21      140.37     32.19 o
   5  -3   7        3.98       32.41     41.66 o
   6  -3   7      562.11      584.85     87.19 o
   7  -3   7       27.10       10.80     53.24 o
   8  -3   7        7.54       59.41     65.58 o
  -7  -2   7       35.49       18.85     29.01 o
  -6  -2   7      548.09      576.27     46.74 o
  -5  -2   7      446.19      425.22     30.48 o
  -4  -2   7        0.06       -2.90     10.86 o
  -3  -2   7       82.41       98.50     20.60 o
  -2  -2   7      131.35      129.33     16.45 o
  -1  -2   7      141.11      140.43     11.03 o
   0  -2   7      931.97      830.95     27.23 o
   1  -2   7        3.47      -10.61     13.72 o
   2  -2   7     1519.72     1507.22     46.76 o
   3  -2   7      266.20      273.08     37.42 o
   4  -2   7       10.93        3.86     30.86 o
   5  -2   7       32.52        1.54     39.35 o
   6  -2   7        4.50       26.23     45.52 o
   7  -2   7      180.55      165.11     68.67 o
   8  -2   7       88.25      112.65     72.53 o
  -8  -1   7       59.20       96.26     46.63 o
  -7  -1   7       23.96        9.66     22.61 o
  -6  -1   7        0.05       -4.96     18.93 o
  -5  -1   7       28.59       18.82     18.62 o
  -4  -1   7       53.32       54.20     16.25 o
  -3  -1   7      100.85       91.41     12.99 o
  -2  -1   7      139.89      142.22     11.34 o
  -1  -1   7     6605.41     6352.95    113.16 o
   0  -1   7    12464.11    12114.22    149.85 o
   1  -1   7     1804.26     1767.73     42.29 o
   2  -1   7      307.84      311.96     27.70 o
   3  -1   7     1138.27     1222.16     81.79 o
   4  -1   7      207.36      152.00     45.52 o
   5  -1   7      201.39      246.90     60.18 o
   6  -1   7      134.03       72.53     50.15 o
   7  -1   7        3.23       -5.40     47.84 o
  -8   0   7        0.31       -3.65     33.00 o
  -7   0   7        6.58        9.93     25.10 o
  -6   0   7       13.32       20.00     19.95 o
  -5   0   7      298.15      320.18     24.72 o
  -4   0   7      221.09      207.84     20.69 o
  -3   0   7        1.40       -7.16     11.14 o
  -2   0   7       90.94       99.93     13.37 o
  -1   0   7       46.25       35.82      8.15 o
   0   0   7       62.22       54.51     11.17 o
   1   0   7       89.59       98.92     16.78 o
   2   0   7        0.00      -15.71     15.71 o
   3   0   7     1455.67     1263.05     84.10 o
   4   0   7      285.74      244.59     50.92 o
   5   0   7      725.98      659.69     80.24 o
   6   0   7      585.51      552.44     79.47 o
   7   0   7        0.10        9.26     49.38 o
  -8   1   7        5.73       -1.51     36.12 o
  -7   1   7        0.08       -3.85     21.28 o
  -6   1   7       12.60       -4.62     17.62 o
  -5   1   7        2.47       -3.17     16.20 o
  -4   1   7       42.42       42.68     15.93 o
  -3   1   7        0.35       -2.78      9.02 o
  -2   1   7      130.68      138.73     15.95 o
  -1   1   7    11940.15    10898.98    283.98 o
   0   1   7     2123.28     2048.51     41.98 o
   1   1   7      561.58      559.11     32.40 o
   2   1   7      206.49      246.76     32.79 o
   3   1   7      786.71      896.16     38.90 o
   4   1   7       21.31        7.52     20.12 o
   5   1   7        8.60       40.89     40.12 o
   6   1   7      202.95      171.29     57.10 o
   7   1   7        0.44      -14.71     30.82 o
  -7   2   7       32.69       34.35     26.98 o
  -6   2   7       17.27       -4.49     21.55 o
  -5   2   7     1054.27     1073.17     41.19 o
  -4   2   7       46.69       48.39     15.07 o
  -3   2   7     1329.38     1323.29     30.22 o
  -2   2   7      463.03      433.92     37.09 o
  -1   2   7      104.51      121.33     13.71 o
   0   2   7      147.62      152.23     18.36 o
   1   2   7        3.55       10.72     11.06 o
   2   2   7       54.34       21.60     29.32 o
   3   2   7        5.63        9.26     28.55 o
   4   2   7      254.28      249.22     54.01 o
   5   2   7      164.48      227.61     53.24 o
   6   2   7      129.27       86.02     36.20 o
   7   2   7       53.57       36.21     37.91 o
  -8   3   7       56.95      110.33     60.18 o
  -7   3   7       14.99       19.63     26.55 o
  -6   3   7       35.57       36.47     24.30 o
  -5   3   7      457.10      492.33     31.87 o
  -4   3   7       30.70       41.34     15.60 o
  -3   3   7     1129.91     1112.03     38.70 o
  -2   3   7     6499.47     6214.03     99.83 o
  -1   3   7        1.80       -0.51      8.82 o
   0   3   7      726.20      685.65     30.74 o
   1   3   7     2985.82     2962.91     50.78 o
   2   3   7      138.19      104.93     36.26 o
   3   3   7     1835.56     1780.77     97.99 o
   4   3   7       12.25        1.54     31.63 o
   5   3   7     1400.76     1183.33    143.13 o
   6   3   7      101.60       55.68     28.76 o
   7   3   7       72.31      169.33     58.25 o
  -8   4   7        9.92       22.38     57.10 o
  -7   4   7       13.59       10.67     34.26 o
  -6   4   7       32.47       35.23     23.60 o
  -5   4   7      247.70      265.95     28.06 o
  -4   4   7      541.27      544.73     28.71 o
  -3   4   7        6.81       -3.47     12.82 o
  -2   4   7      678.29      646.98     27.82 o
  -1   4   7      104.08      107.93     13.13 o
   0   4   7       31.61       27.26      9.50 o
   1   4   7      625.37      647.05     25.88 o
   2   4   7       63.42       79.87     21.77 o
   3   4   7       22.89        9.55     20.35 o
   4   4   7       11.94       15.25     23.32 o
   5   4   7      231.70      202.39     35.53 o
   6   4   7       59.07       78.43     31.57 o
   7   4   7       29.22       37.81     55.55 o
  -8   5   7        0.84      -50.92     50.92 o
  -7   5   7        6.23      -35.49     45.52 o
  -6   5   7      212.01      150.74     45.81 o
  -5   5   7       66.78       59.61     38.14 o
  -4   5   7       37.76       22.76     17.12 o
  -3   5   7       54.06       46.84     17.17 o
  -2   5   7     6423.60     6599.26    326.77 o
  -1   5   7      420.27      393.06     22.11 o
   0   5   7       56.02       46.46     12.76 o
   1   5   7        0.43        1.50     14.70 o
   2   5   7      214.76      213.74     29.10 o
   3   5   7        0.69       -7.12     20.15 o
   4   5   7      293.92      209.38     34.07 o
   5   5   7        9.40       36.36     27.86 o
   6   5   7        7.64       22.87     43.21 o
  -7   6   7       27.11       31.63     54.78 o
  -6   6   7      326.16      360.32     77.93 o
  -5   6   7      380.28      389.16     36.61 o
  -4   6   7      343.90      354.94     30.17 o
  -3   6   7      842.14      809.98     37.35 o
  -2   6   7      155.18      149.59     17.56 o
  -1   6   7       13.88       20.47     15.47 o
   0   6   7      146.62      170.77     22.05 o
   1   6   7      207.55      232.60     22.34 o
   2   6   7      126.09      208.43     31.12 o
   3   6   7      130.43      150.01     31.90 o
   4   6   7      408.85      394.92     42.17 o
   5   6   7      235.71      177.27     37.35 o
   6   6   7       17.03       56.52     45.56 o
  -7   7   7       11.69        4.63     55.55 o
  -6   7   7        2.43       11.57     52.47 o
  -5   7   7       22.01       42.69     26.20 o
  -4   7   7      259.91      289.60     33.75 o
  -3   7   7       14.31       19.38     22.90 o
  -2   7   7      233.18      271.04     25.10 o
  -1   7   7        1.06       -5.62     17.22 o
   0   7   7        4.22       29.86     23.28 o
   1   7   7        0.29        3.68     16.01 o
   2   7   7      392.84      383.15     41.17 o
   3   7   7        1.28      -22.02     22.02 o
   4   7   7      145.04      171.50     35.88 o
   5   7   7        9.20      -20.46     28.20 o
   6   7   7       11.42        6.17     52.47 o
  -7   8   7        2.28      -20.83     55.55 o
  -6   8   7       11.15      -30.86     50.15 o
  -5   8   7       15.24       27.88     27.23 o
  -4   8   7      291.21      320.98     43.23 o
  -3   8   7       39.80       53.06     27.52 o
  -2   8   7        3.26        5.00     22.09 o
  -1   8   7       28.58       11.22     19.74 o
   0   8   7        0.13       -5.33     24.03 o
   1   8   7        0.32        4.10     26.06 o
   2   8   7      165.19      197.53     34.96 o
   3   8   7      408.97      439.19     46.03 o
   4   8   7       42.78       41.73     29.31 o
   5   8   7        1.51      -31.19     37.39 o
  -7   9   7        1.00       82.56     67.90 o
  -6   9   7       32.02       -3.86     55.55 o
  -5   9   7       30.82       -0.77     54.01 o
  -4   9   7       13.76      -10.39     26.17 o
  -3   9   7        0.01        0.43     29.77 o
  -2   9   7       40.46       22.18     26.04 o
  -1   9   7        3.89       11.08     27.12 o
   0   9   7      143.66      178.39     35.96 o
   1   9   7       89.06       89.77     31.58 o
   2   9   7       87.06       74.25     31.12 o
   3   9   7       29.75       -0.43     30.29 o
   4   9   7       16.08        7.72     30.80 o
   5   9   7       21.34      -27.78     51.69 o
  -6  10   7       15.85       -6.94     58.64 o
  -5  10   7       18.50       -1.54     55.55 o
  -4  10   7       86.68       89.75     53.24 o
  -3  10   7        3.24       11.96     32.18 o
  -2  10   7       27.12       36.81     26.74 o
  -1  10   7       37.66       33.98     28.93 o
   0  10   7       13.39      -24.27     27.30 o
   1  10   7        0.18       -8.54     28.26 o
   2  10   7       49.73       43.78     34.68 o
   3  10   7       52.92       50.83     35.42 o
   4  10   7        8.16       -9.09     43.88 o
  -6  11   7        1.16        0.77     57.87 o
  -5  11   7        3.41      -26.23     50.92 o
  -4  11   7       33.11       14.66     61.73 o
  -3  11   7       39.48       99.70     40.31 o
  -2  11   7        0.16      -23.43     32.80 o
  -1  11   7       60.68       -2.14     29.67 o
   0  11   7      127.78       87.05     36.44 o
   1  11   7     1678.65     1806.48     82.03 o
   2  11   7      146.21      110.19     42.77 o
   3  11   7        3.30      -15.13     34.04 o
  -5  12   7        2.27      -29.32     60.95 o
  -4  12   7       19.89       63.27     67.90 o
  -3  12   7       39.87       63.88     40.90 o
  -2  12   7        9.76       23.77     24.23 o
  -1  12   7      141.98      114.13     37.87 o
   0  12   7      281.32      238.43     46.18 o
   1  12   7      179.44      124.47     43.84 o
   2  12   7       70.99       70.31     42.21 o
  -4  13   7        0.64       51.69     67.90 o
  -3  13   7        0.40       36.26     65.58 o
  -2  13   7      233.35      254.06     55.20 o
  -1  13   7       15.64       -4.30     42.46 o
   0  13   7       11.96      -13.17     36.14 o
   1  13   7      199.64      186.72     50.02 o
   1 -15   8       14.23       31.14     43.93 o
   2 -15   8       10.83       57.70     46.63 o
  -1 -14   8       14.41        2.19     48.88 o
   0 -14   8       77.12       53.57     50.45 o
   1 -14   8        3.59       16.96     32.54 o
   2 -14   8       14.90       24.12     34.14 o
   3 -14   8       46.15       91.43     36.93 o
   4 -14   8       16.84       44.84     43.01 o
  -3 -13   8        1.78       28.55     80.24 o
  -2 -13   8       42.52       47.63     38.38 o
  -1 -13   8      189.58      135.58     70.98 o
   0 -13   8        4.08        8.32     30.57 o
   1 -13   8        3.81        0.72     28.92 o
   2 -13   8      377.54      457.99     52.35 o
   3 -13   8       80.55       96.46     36.54 o
   4 -13   8       23.50       44.91     40.82 o
   5 -13   8        6.82       46.10     43.39 o
  -4 -12   8       16.77      -37.04     70.98 o
  -3 -12   8        8.69      -28.19     48.56 o
  -2 -12   8       17.96        5.26     33.77 o
  -1 -12   8      227.69      184.24     58.25 o
   0 -12   8        9.11        8.74     27.52 o
   1 -12   8        3.97       10.19     29.17 o
   2 -12   8     1087.04     1172.13     68.98 o
   3 -12   8       32.22       29.41     31.26 o
   4 -12   8        0.94       39.34     39.55 o
   5 -12   8        9.29       40.80     45.14 o
  -4 -11   8       25.02       26.48     53.82 o
  -3 -11   8       23.23       17.32     31.15 o
  -2 -11   8       18.60      -13.73     30.41 o
  -1 -11   8      122.61       61.98     28.61 o
   0 -11   8       63.47       78.18     30.89 o
   1 -11   8      325.78      398.08     45.67 o
   2 -11   8      332.33      362.74     45.08 o
   3 -11   8      567.05      578.17     52.38 o
   4 -11   8        8.65       23.02     35.90 o
   5 -11   8      104.41      114.80     44.66 o
   6 -11   8        9.74      -11.38     34.46 o
  -5 -10   8       21.54      -36.59     53.62 o
  -4 -10   8        0.16      -46.77     46.77 o
  -3 -10   8        0.09      -16.74     26.86 o
  -2 -10   8        1.05      -27.35     27.36 o
  -1 -10   8      609.98      541.58     45.60 o
   0 -10   8        0.34      -14.35     25.76 o
   1 -10   8      259.61      302.32     41.61 o
   2 -10   8      949.35      936.68     58.90 o
   3 -10   8      533.39      600.26     62.13 o
   4 -10   8       18.61       -5.60     31.37 o
   5 -10   8      204.77      189.08     47.55 o
   6 -10   8       53.01       35.84     70.21 o
  -5  -9   8       79.25       26.69     51.21 o
  -4  -9   8       35.41       37.77     30.60 o
  -3  -9   8      268.08      208.53     38.15 o
  -2  -9   8       85.38       65.13     37.93 o
  -1  -9   8       24.15       28.91     24.51 o
   0  -9   8       78.85       57.02     27.28 o
   1  -9   8      166.76      124.63     30.72 o
   2  -9   8      151.56      136.19     32.39 o
   3  -9   8       31.82       64.04     48.61 o
   4  -9   8       52.80       80.57     36.25 o
   5  -9   8      209.22      173.90     45.44 o
   6  -9   8       22.71       58.64     45.52 o
   7  -9   8      196.81      180.29     50.22 o
  -6  -8   8      106.15      107.63     80.63 o
  -5  -8   8        0.44      -30.19     45.91 o
  -4  -8   8      204.79      252.24     38.77 o
  -3  -8   8      353.67      358.66     43.47 o
  -2  -8   8       74.85       21.41     22.60 o
  -1  -8   8      418.94      452.63     38.72 o
   0  -8   8      651.33      613.54     43.01 o
   1  -8   8      865.38      748.03     63.83 o
   2  -8   8        1.43       -8.55     22.22 o
   3  -8   8        3.55      -25.03     25.03 o
   4  -8   8       29.35        3.79     30.09 o
   5  -8   8       25.71       10.45     31.63 o
   6  -8   8       67.07       51.36     37.52 o
   7  -8   8       16.41       -3.90     36.12 o
  -6  -7   8       22.27        1.16     53.24 o
  -5  -7   8        9.49       15.25     27.75 o
  -4  -7   8      457.31      530.34     46.90 o
  -3  -7   8       31.23       21.86     26.83 o
  -2  -7   8        0.00       17.53     25.40 o
  -1  -7   8      289.94      304.39     29.01 o
   0  -7   8       11.79        8.87     29.46 o
   1  -7   8       34.05       17.73     20.54 o
   2  -7   8       23.15       19.66     21.52 o
   3  -7   8        6.89       19.67     27.82 o
   4  -7   8       50.53       46.43     31.59 o
   5  -7   8      197.33      225.45     44.99 o
   6  -7   8      232.11      266.12     51.14 o
   7  -7   8        1.08      -31.63     52.47 o
  -7  -6   8        5.10      -65.58     65.58 o
  -6  -6   8       36.40       30.36     46.22 o
  -5  -6   8      152.71      184.86     35.80 o
  -4  -6   8     1916.12     1925.65     71.42 o
  -3  -6   8        3.97       11.69     22.76 o
  -2  -6   8       93.66       99.39     27.16 o
  -1  -6   8      191.66      208.95     18.15 o
   0  -6   8      319.77      371.68     30.39 o
   1  -6   8      448.42      448.07     33.96 o
   2  -6   8      161.94      240.91     29.26 o
   3  -6   8       18.76       29.85     26.72 o
   4  -6   8      196.14      176.04     38.63 o
   5  -6   8      605.18      548.54     60.95 o
   6  -6   8      332.34      318.44     52.89 o
   7  -6   8       23.83       29.32     60.95 o
  -7  -5   8        0.14      -41.91     41.91 o
  -6  -5   8        0.27       -5.50     27.38 o
  -5  -5   8     1438.23     1438.73     65.99 o
  -4  -5   8      721.59      748.06     49.34 o
  -3  -5   8        1.98       12.66     17.20 o
  -2  -5   8        0.06       11.10     16.98 o
  -1  -5   8      417.73      427.65     27.09 o
   0  -5   8     4162.04     4173.59     63.34 o
   1  -5   8      104.74      115.29     19.68 o
   2  -5   8      167.32      179.09     31.52 o
   3  -5   8       69.86       63.21     27.26 o
   4  -5   8       39.64       83.94     32.38 o
   5  -5   8      266.62      243.40     44.15 o
   6  -5   8        1.24      -40.12     40.12 o
   7  -5   8       35.12       33.95     58.64 o
  -7  -4   8       29.64      -38.00     38.00 o
  -6  -4   8      218.03      161.13     36.21 o
  -5  -4   8     1816.06     1785.99     69.79 o
  -4  -4   8      107.21       35.45     46.38 o
  -3  -4   8      666.65      688.71     35.68 o
  -2  -4   8     5909.22     6674.56    223.18 o
  -1  -4   8      284.04      370.01     18.56 o
   0  -4   8      168.60      214.07     20.38 o
   1  -4   8       21.51       29.19     15.13 o
   2  -4   8     9958.84    10898.26    146.56 o
   3  -4   8      539.92      522.70     45.55 o
   4  -4   8        7.05        6.48     24.39 o
   5  -4   8       39.28       71.86     33.55 o
   6  -4   8      425.09      408.93     79.47 o
   7  -4   8        2.99       15.43     57.10 o
  -7  -3   8        2.16        5.56     30.41 o
  -6  -3   8      101.71       74.27     31.62 o
  -5  -3   8       41.06       39.27     24.21 o
  -4  -3   8        8.83       19.11     22.66 o
  -3  -3   8      139.82      179.74     21.93 o
  -2  -3   8       14.07       11.09     14.60 o
  -1  -3   8     4244.83     4053.08     91.96 o
   0  -3   8       31.71       23.45     13.90 o
   1  -3   8     1882.88     1889.41     48.92 o
   2  -3   8      269.85      302.81     27.97 o
   3  -3   8        6.09      -19.67     19.67 o
   4  -3   8      225.89      184.50     35.81 o
   5  -3   8      783.65      736.84     88.73 o
   6  -3   8      248.03      284.71     71.76 o
   7  -3   8       11.67        1.54     49.38 o
  -7  -2   8       74.00       56.61     32.92 o
  -6  -2   8      241.33      207.23     45.54 o
  -5  -2   8        6.42       18.69     18.39 o
  -4  -2   8        0.86        4.68     12.79 o
  -3  -2   8      126.39      133.49     22.26 o
  -2  -2   8      353.00      370.01     15.97 o
  -1  -2   8      348.97      347.03     16.64 o
   0  -2   8        5.66        1.57     10.96 o
   1  -2   8     3918.26     4323.87     67.11 o
   2  -2   8      854.39      843.75     40.84 o
   3  -2   8      687.08      681.14     47.62 o
   4  -2   8      175.75      175.15     50.15 o
   5  -2   8       51.00       94.90     50.15 o
   6  -2   8        7.04       74.07     54.01 o
   7  -2   8       22.23       10.80     53.24 o
  -8  -1   8        1.03       -2.75     37.54 o
  -7  -1   8        7.73       -6.79     26.75 o
  -6  -1   8     1040.11     1123.45     64.27 o
  -5  -1   8      113.43      128.79     22.59 o
  -4  -1   8      146.69      133.12     19.67 o
  -3  -1   8      109.97      117.51     16.38 o
  -2  -1   8      118.02      122.24     13.46 o
  -1  -1   8      935.58      961.43     21.40 o
   0  -1   8      149.17      176.30     16.47 o
   1  -1   8      552.77      585.98     31.18 o
   2  -1   8       24.73       48.80     17.27 o
   3  -1   8      170.53      189.03     45.52 o
   4  -1   8       33.92       10.03     33.18 o
   5  -1   8     1796.77     1719.82    117.28 o
   6  -1   8      258.03      265.42     68.67 o
   7  -1   8       25.03       20.06     53.24 o
  -8   0   8      128.70      169.12     50.42 o
  -7   0   8        0.19        3.21     26.59 o
  -6   0   8       13.97        6.88     18.64 o
  -5   0   8       80.22      109.35     19.11 o
  -4   0   8       69.96       80.24     17.64 o
  -3   0   8      197.00      210.88     18.16 o
  -2   0   8      292.45      321.95     24.04 o
  -1   0   8     7631.38     7239.91     77.57 o
   0   0   8     4800.07     4422.86     80.14 o
   1   0   8     7564.04     7623.76     81.83 o
   2   0   8      216.56      273.24     38.58 o
   3   0   8       70.21       94.13     36.26 o
   4   0   8        9.18       13.89     34.72 o
   5   0   8       33.89       10.80     40.89 o
   6   0   8      111.19      145.83     57.87 o
   7   0   8        8.99        9.26     47.07 o
  -8   1   8       44.16       39.35     63.27 o
  -7   1   8      108.87      109.49     32.02 o
  -6   1   8       30.02       17.33     19.87 o
  -5   1   8       84.31      105.58     18.87 o
  -4   1   8       80.38       88.49     17.64 o
  -3   1   8        3.04      -11.58     11.58 o
  -2   1   8       16.73       28.33      9.48 o
  -1   1   8       85.07       76.82     14.82 o
   0   1   8        2.83        1.39     11.27 o
   1   1   8      759.24      747.50     30.80 o
   2   1   8       87.30       95.97     17.67 o
   3   1   8       59.01       47.07     33.95 o
   4   1   8      423.86      416.27     37.60 o
   5   1   8      132.47      229.93     57.87 o
   6   1   8       16.34        6.17     40.12 o
   7   1   8        0.35      -10.80     46.29 o
  -8   2   8       19.27       14.66     60.95 o
  -7   2   8       88.56       94.38     31.64 o
  -6   2   8        3.81       -6.43     22.17 o
  -5   2   8       92.16       80.45     21.49 o
  -4   2   8       79.55       64.71     16.05 o
  -3   2   8      119.15      105.75     24.00 o
  -2   2   8        0.25       20.63     21.80 o
  -1   2   8       61.21       73.83     14.24 o
   0   2   8     2619.03     2606.11     52.68 o
   1   2   8     1289.62     1287.17     33.41 o
   2   2   8     3196.37     3590.76     58.69 o
   3   2   8      127.54      111.11     40.89 o
   4   2   8      253.12      313.26     58.64 o
   5   2   8      255.45      182.09     55.55 o
   6   2   8       29.51       19.29     43.98 o
   7   2   8        4.02       -1.79     33.77 o
  -7   3   8       71.25      111.63     56.32 o
  -6   3   8        8.20        0.70     22.02 o
  -5   3   8       41.95       52.61     19.44 o
  -4   3   8     1824.00     1952.15     42.24 o
  -3   3   8     2129.54     2096.50     77.45 o
  -2   3   8     2762.97     2597.93     96.83 o
  -1   3   8      112.49      107.68     11.89 o
   0   3   8       30.34       24.59     12.79 o
   1   3   8       11.56        5.59     11.32 o
   2   3   8       97.97      108.79     37.81 o
   3   3   8      939.40      998.40     81.79 o
   4   3   8      103.23       84.87     43.21 o
   5   3   8      124.29      109.94     36.00 o
   6   3   8        0.13      -13.83     28.90 o
   7   3   8        2.80       34.85     36.99 o
  -8   4   8       18.36       -4.63     52.47 o
  -7   4   8       68.99       44.17     37.62 o
  -6   4   8      115.93      107.89     40.91 o
  -5   4   8      193.09      192.66     27.93 o
  -4   4   8       75.83       76.77     24.11 o
  -3   4   8     2278.35     2256.49     40.39 o
  -2   4   8    38481.19    38033.90   1428.04 o
  -1   4   8       34.07       37.81     12.20 o
   0   4   8        7.11        7.35     10.62 o
   1   4   8      511.60      522.06     21.75 o
   2   4   8     1733.93     1953.17     86.10 o
   3   4   8      323.45      344.16     35.47 o
   4   4   8       70.01       72.03     27.58 o
   5   4   8      185.16      192.08     36.58 o
   6   4   8       18.97        3.42     26.13 o
  -7   5   8      128.01      111.11     64.04 o
  -6   5   8      351.52      441.73     58.55 o
  -5   5   8        1.72        4.11     34.72 o
  -4   5   8        0.91      -17.52     17.52 o
  -3   5   8      944.14      989.21     36.66 o
  -2   5   8       18.85        8.44     15.07 o
  -1   5   8       12.80       20.00     12.40 o
   0   5   8      173.09       98.69     41.23 o
   1   5   8       13.30       24.43     14.37 o
   2   5   8      893.93      938.18     49.40 o
   3   5   8        3.47       16.82     22.26 o
   4   5   8      102.48       93.73     29.22 o
   5   5   8       43.55       23.69     27.96 o
   6   5   8       78.16      109.48     35.24 o
  -7   6   8        2.58      -47.07     49.38 o
  -6   6   8       26.18      -34.72     50.15 o
  -5   6   8      146.68      125.62     42.15 o
  -4   6   8      168.87      189.85     25.38 o
  -3   6   8      477.82      511.03     32.00 o
  -2   6   8     1495.50     1489.61     51.98 o
  -1   6   8       39.64       41.15     14.85 o
   0   6   8      334.55      308.01     30.28 o
   1   6   8        0.34       -3.57     14.28 o
   2   6   8       93.40       76.38     26.83 o
   3   6   8       16.19        3.16     23.50 o
   4   6   8      110.71      138.03     32.22 o
   5   6   8        3.09      -24.53     24.53 o
   6   6   8       26.82       49.38     55.55 o
  -7   7   8        0.97       48.61     60.95 o
  -6   7   8       78.41       48.61     59.41 o
  -5   7   8      273.91      309.66     64.43 o
  -4   7   8        2.48       -3.00     24.63 o
  -3   7   8      100.80      103.04     26.54 o
  -2   7   8       12.89       -7.75     16.26 o
  -1   7   8        5.57      -16.96     16.96 o
   0   7   8       85.82       72.12     25.73 o
   1   7   8        7.48       -4.98     16.24 o
   2   7   8        1.56       -3.02     23.55 o
   3   7   8       13.41       19.37     25.39 o
   4   7   8       12.42        8.78     25.92 o
   5   7   8        1.22       -2.04     29.18 o
  -7   8   8       10.82      -21.60     54.78 o
  -6   8   8        7.15       31.63     59.41 o
  -5   8   8        1.10      -16.20     49.38 o
  -4   8   8       20.74       16.28     29.32 o
  -3   8   8      344.01      367.99     38.62 o
  -2   8   8       30.11       20.99     23.79 o
  -1   8   8        3.26        0.25     24.01 o
   0   8   8       16.96        2.04     25.74 o
   1   8   8      118.59      120.88     31.95 o
   2   8   8      110.06       91.53     30.86 o
   3   8   8       29.81       58.66     32.03 o
   4   8   8      138.34      169.03     39.03 o
   5   8   8        1.42      -14.53     40.03 o
  -6   9   8        7.41       32.41     61.73 o
  -5   9   8       25.54       27.78     59.41 o
  -4   9   8        0.67       15.08     26.80 o
  -3   9   8       53.57       58.57     34.53 o
  -2   9   8       64.16       39.47     26.04 o
  -1   9   8        0.60      -18.64     18.64 o
   0   9   8       10.40        2.83     26.44 o
   1   9   8        3.64       -6.87     25.49 o
   2   9   8      100.82      113.11     33.85 o
   3   9   8       26.14       10.79     29.39 o
   4   9   8        5.64      -28.08     28.08 o
  -6  10   8       10.02      -23.92     55.55 o
  -5  10   8        0.01      -23.15     52.47 o
  -4  10   8       54.64       30.09     56.32 o
  -3  10   8       41.79       62.30     35.82 o
  -2  10   8       25.06       14.58     26.06 o
  -1  10   8       39.70       41.19     29.22 o
   0  10   8       12.66      -10.19     28.38 o
   1  10   8      543.14      491.72     51.40 o
   2  10   8      750.76      769.03     60.33 o
   3  10   8       93.57       98.95     39.81 o
   4  10   8        0.07       16.97     59.41 o
  -5  11   8        0.54       -9.26     57.10 o
  -4  11   8        6.38        2.31     59.41 o
  -3  11   8        0.99        2.46     35.11 o
  -2  11   8       45.08       27.72     39.48 o
  -1  11   8      117.83      105.60     36.89 o
   0  11   8        0.06      -30.13     30.13 o
   1  11   8       31.28       19.21     34.62 o
   2  11   8       92.34      143.42     42.37 o
   3  11   8        4.34      -31.85     31.85 o
  -5  12   8      135.67      107.25     78.70 o
  -4  12   8       48.67       24.69     64.04 o
  -3  12   8        0.00      -20.31     38.96 o
  -2  12   8      601.80      630.73     71.92 o
  -1  12   8        0.14       -8.36     40.87 o
   0  12   8       16.28      -19.60     34.13 o
   1  12   8      136.09      160.31     45.75 o
   2  12   8      224.51      215.76     50.01 o
  -3  13   8       10.51       60.18     72.53 o
  -2  13   8        0.27        9.34     37.54 o
  -1  13   8       20.11       12.01     44.46 o
   0  13   8      237.66      188.29     49.18 o
   1  13   8      204.98      141.74     47.95 o
   1 -15   9        0.81       53.06     55.55 o
  -1 -14   9        0.10      -43.21     62.50 o
   0 -14   9       52.16       39.93     50.60 o
   1 -14   9       13.78       14.84     32.99 o
   2 -14   9       67.51       60.50     36.26 o
   3 -14   9        0.72       19.62     31.98 o
   4 -14   9        2.60       -6.94     63.27 o
  -3 -13   9       42.96      -54.78     65.58 o
  -2 -13   9       24.94      -22.58     35.01 o
  -1 -13   9        7.20       30.82     49.74 o
   0 -13   9       33.95       21.40     30.59 o
   1 -13   9        4.66       54.06     33.15 o
   2 -13   9       61.63       79.67     35.09 o
   3 -13   9        1.04       -0.03     29.35 o
   4 -13   9       53.16       69.03     44.75 o
   5 -13   9       12.08       13.85     36.03 o
  -3 -12   9       19.63       37.87     52.63 o
  -2 -12   9        0.68        1.56     32.37 o
  -1 -12   9      226.96      156.99     55.55 o
   0 -12   9        0.95       13.57     26.50 o
   1 -12   9      622.91      624.55     54.41 o
   2 -12   9       43.33       37.29     32.03 o
   3 -12   9       44.98       57.96     32.46 o
   4 -12   9        1.35       -0.63     45.52 o
   5 -12   9       80.10      159.53     63.65 o
  -4 -11   9       96.99       34.95     55.36 o
  -3 -11   9       84.26       75.47     36.99 o
  -2 -11   9      285.03      250.72     43.81 o
  -1 -11   9       37.14       49.21     27.53 o
   0 -11   9       27.68       30.71     27.47 o
   1 -11   9     2722.08     2651.53     88.49 o
   2 -11   9      878.90      872.95     60.50 o
   3 -11   9      116.34      126.99     35.17 o
   4 -11   9      229.07      283.59     53.26 o
   5 -11   9      395.30      413.43     62.47 o
   6 -11   9       74.14       60.68     43.49 o
  -5 -10   9       37.34       49.61     59.19 o
  -4 -10   9       96.01       31.44     52.46 o
  -3 -10   9        0.33      -23.13     27.69 o
  -2 -10   9       31.61       -0.71     17.41 o
  -1 -10   9       88.87       78.35     28.14 o
   0 -10   9      152.06      165.02     33.80 o
   1 -10   9      162.90      136.17     35.12 o
   2 -10   9      826.44      921.98     59.79 o
   3 -10   9      326.39      320.28     51.83 o
   4 -10   9        9.87       16.84     33.00 o
   5 -10   9       92.12      120.11     43.01 o
   6 -10   9       17.70       29.14     37.23 o
  -5  -9   9       37.78       35.12     51.45 o
  -4  -9   9      401.95      459.05     49.14 o
  -3  -9   9       13.75       20.16     30.21 o
  -2  -9   9      564.20      468.63     48.85 o
  -1  -9   9       29.96       47.00     24.85 o
   0  -9   9      109.32      106.47     29.71 o
   1  -9   9       19.95        0.54     25.03 o
   2  -9   9       46.07       53.38     28.62 o
   3  -9   9       83.67      119.51     39.24 o
   4  -9   9      182.16      196.38     44.65 o
   5  -9   9        4.08       24.15     32.72 o
   6  -9   9       27.99       -9.09     33.74 o
   7  -9   9        5.68       45.52     41.66 o
  -6  -8   9       10.02      -46.83     46.83 o
  -5  -8   9       60.10       32.30     32.53 o
  -4  -8   9      106.25      140.35     36.18 o
  -3  -8   9      121.76      133.71     34.33 o
  -2  -8   9      422.27      377.74     45.39 o
  -1  -8   9       31.92       17.20     21.45 o
   0  -8   9        3.31       -6.57     21.67 o
   1  -8   9      613.20      585.13     44.13 o
   2  -8   9      330.72      350.48     38.05 o
   3  -8   9       89.43       67.03     32.98 o
   4  -8   9      267.60      317.36     49.07 o
   5  -8   9      196.47      151.48     55.55 o
   6  -8   9       95.84       91.04     55.94 o
   7  -8   9       61.04       81.13     43.48 o
  -6  -7   9       34.82       -2.63     48.17 o
  -5  -7   9      127.83       72.46     32.52 o
  -4  -7   9      147.39      105.18     32.10 o
  -3  -7   9       34.27       18.66     24.05 o
  -2  -7   9      373.82      415.54     42.50 o
  -1  -7   9      120.91      142.23     23.82 o
   0  -7   9      251.40      309.16     31.74 o
   1  -7   9      131.91      124.71     26.91 o
   2  -7   9      243.43      245.11     32.51 o
   3  -7   9       22.66       17.61     28.67 o
   4  -7   9        0.04      -14.11     26.67 o
   5  -7   9      305.61      339.34     50.52 o
   6  -7   9        6.43       -0.27     29.54 o
   7  -7   9       96.71       47.07     62.50 o
  -6  -6   9        2.50       -2.60     28.55 o
  -5  -6   9      134.46      152.53     34.94 o
  -4  -6   9        9.40       20.38     27.14 o
  -3  -6   9      162.24      137.76     43.73 o
  -2  -6   9       25.13       39.95     25.35 o
  -1  -6   9      271.35      299.11     24.57 o
   0  -6   9      695.61      741.43     39.90 o
   1  -6   9      175.33      185.21     26.46 o
   2  -6   9       47.20       76.56     28.31 o
   3  -6   9        0.02       -7.20     24.71 o
   4  -6   9        0.47       -3.81     26.58 o
   5  -6   9       74.93       77.24     33.16 o
   6  -6   9       86.43       86.07     37.76 o
   7  -6   9        0.75       23.15     54.01 o
  -7  -5   9       10.40       -0.73     49.02 o
  -6  -5   9       53.71       91.59     34.72 o
  -5  -5   9     1770.24     1990.28     78.83 o
  -4  -5   9      120.98       67.26     37.43 o
  -3  -5   9       83.67      109.60     27.64 o
  -2  -5   9      230.00      203.83     25.40 o
  -1  -5   9      810.39      903.91     25.73 o
   0  -5   9        0.89       -3.44     14.88 o
   1  -5   9      504.02      529.53     31.59 o
   2  -5   9      160.30      179.44     46.68 o
   3  -5   9       69.93       95.62     29.99 o
   4  -5   9        6.92        2.76     25.33 o
   5  -5   9      508.90      499.13     54.90 o
   6  -5   9       53.13       91.04     58.64 o
   7  -5   9        1.60        3.09     54.01 o
  -7  -4   9       18.61       20.19     32.59 o
  -6  -4   9      175.82      191.67     38.33 o
  -5  -4   9     1717.78     1616.74     85.38 o
  -4  -4   9      200.66      199.43     32.58 o
  -3  -4   9        2.20       -9.30     16.35 o
  -2  -4   9      873.44      914.66     37.82 o
  -1  -4   9     2194.03     2160.92     73.90 o
   0  -4   9      216.22      218.24     21.03 o
   1  -4   9     2796.35     2864.64     54.81 o
   2  -4   9      241.64      276.15     52.85 o
   3  -4   9        5.05      -27.25     37.42 o
   4  -4   9       39.50       27.87     26.58 o
   5  -4   9       47.87       50.97     31.75 o
   6  -4   9        1.53       78.70     54.78 o
   7  -4   9       70.68       57.87     60.95 o
  -7  -3   9       49.80       -0.03     31.19 o
  -6  -3   9      773.22      536.00    235.75 o
  -5  -3   9     1530.38     1632.44     65.63 o
  -4  -3   9      136.07      159.45     29.71 o
  -3  -3   9      712.86      813.78     34.91 o
  -2  -3   9     1910.29     2124.59     89.65 o
  -1  -3   9       79.64       99.04     11.88 o
   0  -3   9      467.73      406.94     27.28 o
   1  -3   9     8398.07     9457.65    104.37 o
   2  -3   9     1664.36     1609.49     68.56 o
   3  -3   9        1.10        8.55     25.46 o
   4  -3   9      158.52      181.37     36.50 o
   5  -3   9     6717.42     6384.70    218.35 o
   6  -3   9      309.89      348.75     77.16 o
   7  -3   9       76.36       61.73     60.18 o
  -7  -2   9       25.26       14.53     24.43 o
  -6  -2   9      921.55     1089.33    111.27 o
  -5  -2   9       18.42       16.53     24.07 o
  -4  -2   9      269.88      261.41     23.01 o
  -3  -2   9        0.35       -1.64     12.72 o
  -2  -2   9     2142.06     2052.29     50.88 o
  -1  -2   9      162.36      158.78     13.26 o
   0  -2   9      291.34      274.52     18.12 o
   1  -2   9      355.55      343.57     26.40 o
   2  -2   9      113.25      124.87     22.56 o
   3  -2   9        4.28        9.64     20.73 o
   4  -2   9      574.13      577.13     71.76 o
   5  -2   9     1921.45     1856.39    124.22 o
   6  -2   9      298.96      354.15     74.07 o
   7  -2   9      124.68      192.12     72.53 o
  -8  -1   9       19.96       31.63     38.53 o
  -7  -1   9        8.01       12.06     35.19 o
  -6  -1   9      793.68      875.91     53.12 o
  -5  -1   9       35.90       67.56     21.15 o
  -4  -1   9       18.07       30.05     16.27 o
  -3  -1   9      100.13       98.50     16.41 o
  -2  -1   9       34.24       41.11     11.06 o
  -1  -1   9     1414.11     1370.66     27.18 o
   0  -1   9       64.86       78.67     14.42 o
   1  -1   9       54.69       18.48     15.71 o
   2  -1   9      522.85      523.51     33.86 o
   3  -1   9       22.17       50.92     35.49 o
   4  -1   9       10.97       45.52     39.35 o
   5  -1   9      134.81      162.80     55.55 o
   6  -1   9        0.64        5.40     46.29 o
   7  -1   9       40.45       67.13     59.41 o
  -8   0   9       13.29       46.29     63.27 o
  -7   0   9      326.92      335.93     54.18 o
  -6   0   9      454.82      455.15     34.41 o
  -5   0   9      432.30      447.22     27.15 o
  -4   0   9       62.84       67.67     15.18 o
  -3   0   9      150.78      163.01     16.85 o
  -2   0   9       52.99       46.27     16.59 o
  -1   0   9       60.72       57.36     10.03 o
   0   0   9      937.03      914.07     29.06 o
   1   0   9      272.52      281.50     23.53 o
   2   0   9      132.02      133.16     27.26 o
   3   0   9      355.46      311.71     53.24 o
   4   0   9      348.16      303.23     59.41 o
   5   0   9      233.69      264.65     62.50 o
   6   0   9      456.27      674.35     90.27 o
   7   0   9       23.51       63.27     57.10 o
  -8   1   9       11.81       52.47     64.04 o
  -7   1   9      157.33      117.70     42.39 o
  -6   1   9       59.01       62.21     21.51 o
  -5   1   9        2.94       -7.13     14.62 o
  -4   1   9        0.54        0.36     11.91 o
  -3   1   9       89.96       64.72     17.22 o
  -2   1   9     2601.25     2574.65     54.46 o
  -1   1   9     1662.30     1562.86     52.82 o
   0   1   9     2004.20     1902.40     42.21 o
   1   1   9      324.21      314.86     24.28 o
   2   1   9     1199.37     1234.84     39.78 o
   3   1   9      141.99      173.60     45.52 o
   4   1   9     1802.10     1903.90     79.09 o
   5   1   9      199.83      194.43     55.55 o
   6   1   9       48.75       64.81     50.15 o
   7   1   9        0.04       39.35     53.24 o
  -8   2   9        5.78       43.21     64.81 o
  -7   2   9        7.64       28.65     34.16 o
  -6   2   9       78.70      118.41     26.28 o
  -5   2   9      212.79      233.80     21.61 o
  -4   2   9      198.12      211.66     18.65 o
  -3   2   9       60.35       70.21     27.82 o
  -2   2   9      705.00      649.49     46.37 o
  -1   2   9      161.15      130.10     15.93 o
   0   2   9       22.78       16.00     14.78 o
   1   2   9       22.08       37.55     13.82 o
   2   2   9     1149.52     1231.26     40.64 o
   3   2   9      368.77      361.09     57.10 o
   4   2   9      507.30      578.67     73.30 o
   5   2   9        0.63       12.35     42.44 o
   6   2   9      125.37      108.02     55.55 o
   7   2   9       43.14       90.67     41.96 o
  -8   3   9        2.43       18.52     62.50 o
  -7   3   9        0.68      -15.56     34.16 o
  -6   3   9        5.01       13.96     23.01 o
  -5   3   9      109.02      108.87     25.37 o
  -4   3   9      148.95      126.83     21.40 o
  -3   3   9       98.49      142.84     33.52 o
  -2   3   9      496.16      464.61     42.80 o
  -1   3   9     2197.05     2195.68     46.72 o
   0   3   9        5.65       18.29     12.75 o
   1   3   9     1410.80     1459.89     37.51 o
   2   3   9      715.92      720.64     71.76 o
   3   3   9       81.44       50.92     38.58 o
   4   3   9      157.66      145.83     53.24 o
   5   3   9        5.71        0.98     31.63 o
   6   3   9       17.72       33.10     33.77 o
   7   3   9        3.71       27.32     38.44 o
  -8   4   9        1.72        3.86     53.24 o
  -7   4   9      146.41      177.76     48.52 o
  -6   4   9        8.68        7.17     50.54 o
  -5   4   9      454.12      367.43     33.71 o
  -4   4   9       13.55       -5.07     37.04 o
  -3   4   9      187.66      133.90     36.54 o
  -2   4   9     2089.83     2132.38     85.58 o
  -1   4   9       64.90       65.10     18.71 o
   0   4   9       50.13       59.14     14.82 o
   1   4   9      105.51      131.54     14.33 o
   2   4   9       12.75       21.46     20.42 o
   3   4   9       98.57       91.77     26.93 o
   4   4   9        2.78       16.76     23.41 o
   5   4   9        8.14       20.02     26.20 o
   6   4   9        0.14       26.90     28.49 o
  -7   5   9        2.72       40.69     41.63 o
  -6   5   9      185.85      173.85     47.62 o
  -5   5   9      146.47      138.98     42.84 o
  -4   5   9       31.52       17.58     16.86 o
  -3   5   9     3514.52     3841.94    135.85 o
  -2   5   9     1326.88     1344.12     74.30 o
  -1   5   9        9.48       -0.77     13.29 o
   0   5   9        1.18      -10.80     12.47 o
   1   5   9     6290.09     6629.61    195.61 o
   2   5   9      310.53      317.42     35.02 o
   3   5   9      108.38       86.08     31.00 o
   4   5   9        7.84        7.37     23.55 o
   5   5   9      717.87      718.83     56.63 o
   6   5   9        3.54       22.51     30.15 o
  -7   6   9        0.33       32.41     59.41 o
  -6   6   9      172.65      143.20     47.13 o
  -5   6   9      110.18       82.11     40.10 o
  -4   6   9      114.55      139.24     25.83 o
  -3   6   9      317.86      357.71     27.36 o
  -2   6   9      154.34      196.22     24.02 o
  -1   6   9       38.46       48.82     15.79 o
   0   6   9        9.27       -0.54     13.88 o
   1   6   9      978.69      886.95    158.24 o
   2   6   9       30.90       43.52     25.61 o
   3   6   9      202.94      183.57     34.08 o
   4   6   9      216.54      193.01     37.03 o
   5   6   9       17.48       46.52     31.83 o
   6   6   9        1.87      -30.09     43.98 o
  -7   7   9        4.74       71.76     64.04 o
  -6   7   9       37.06       14.66     52.47 o
  -5   7   9        3.68       30.86     53.24 o
  -4   7   9        0.82       -9.21     18.90 o
  -3   7   9       22.64        2.62     19.64 o
  -2   7   9      268.50      355.24     27.20 o
  -1   7   9      304.13      364.37     55.24 o
   0   7   9      410.78      469.71     38.71 o
   1   7   9       81.85       60.28     27.80 o
   2   7   9        6.17       -9.33     23.96 o
   3   7   9      395.99      420.73     44.19 o
   4   7   9        7.55       -6.70     27.70 o
   5   7   9        0.19       -3.57     29.81 o
  -7   8   9        6.37       -0.77     57.10 o
  -6   8   9       34.94       23.92     57.10 o
  -5   8   9        0.03        0.77     54.01 o
  -4   8   9        0.22       -2.31     22.77 o
  -3   8   9       28.14       32.18     30.97 o
  -2   8   9        6.80       18.83     22.77 o
  -1   8   9       41.65       37.23     26.22 o
   0   8   9       72.48       84.93     30.87 o
   1   8   9       17.37        7.93     21.67 o
   2   8   9       11.44        6.63     25.74 o
   3   8   9        3.11      -17.66     25.87 o
   4   8   9      285.81      312.48     46.44 o
   5   8   9        2.64      -41.66     47.07 o
  -6   9   9        3.85       12.35     57.10 o
  -5   9   9       53.07       29.32     60.18 o
  -4   9   9       22.57       23.15     55.55 o
  -3   9   9       10.59       43.63     32.04 o
  -2   9   9        0.52      -16.65     21.78 o
  -1   9   9       35.56       26.61     27.59 o
   0   9   9       72.26       46.97     29.92 o
   1   9   9        6.04       -0.54     23.22 o
   2   9   9      201.55      143.99     37.18 o
   3   9   9       33.84       21.78     32.58 o
   4   9   9       61.44       78.51     38.84 o
  -6  10   9       40.09        9.26     60.18 o
  -5  10   9       15.38       64.04     68.67 o
  -4  10   9       17.04       13.12     55.55 o
  -3  10   9       42.16       56.18     35.96 o
  -2  10   9       90.13       60.76     39.08 o
  -1  10   9      102.07       56.75     38.82 o
   0  10   9        1.51      -25.51     27.69 o
   1  10   9        1.47      -23.12     23.12 o
   2  10   9      191.79      187.83     42.02 o
   3  10   9        0.10      -21.16     31.62 o
   4  10   9       28.23       -1.54     57.87 o
  -5  11   9       40.42       -8.49     60.18 o
  -4  11   9        1.33       17.75     56.32 o
  -3  11   9       15.94       68.71     38.55 o
  -2  11   9      104.53       51.61     40.78 o
  -1  11   9        2.28       -6.71     26.77 o
   0  11   9       57.99       43.95     34.78 o
   1  11   9        0.03      -22.82     22.82 o
   2  11   9       15.74       10.19     36.18 o
   3  11   9        9.64      -34.59     34.59 o
  -4  12   9        4.20        9.26     64.04 o
  -3  12   9        0.56      -18.52     58.64 o
  -2  12   9        0.01        2.65     39.28 o
  -1  12   9       88.54       72.19     46.64 o
   0  12   9      157.25      146.58     43.76 o
   1  12   9       72.64        3.53     39.00 o
   2  12   9       37.09        9.15     39.41 o
  -3  13   9      144.14      128.85     84.10 o
  -2  13   9        1.64      -37.04     58.64 o
  -1  13   9       16.80      -38.61     43.25 o
   0  13   9        0.66      -20.91     46.04 o
  -1 -14  10       18.19       10.03     71.76 o
   0 -14  10        1.15        8.90     46.22 o
   1 -14  10        0.84       18.90     33.01 o
   2 -14  10        1.14       41.60     33.97 o
   3 -14  10       48.34       41.83     36.02 o
  -3 -13  10       12.85      -60.95     60.95 o
  -2 -13  10       12.18       -4.14     34.64 o
  -1 -13  10        2.13        6.43     47.13 o
   0 -13  10       13.26        6.16     30.89 o
   1 -13  10        9.51       21.19     32.64 o
   2 -13  10        6.59       19.35     35.48 o
   3 -13  10       84.34      116.37     36.71 o
   4 -13  10       22.28       20.16     38.55 o
  -3 -12  10       28.70       42.71     37.40 o
  -2 -12  10      116.76      132.29     39.65 o
  -1 -12  10       55.61       39.13     46.68 o
   0 -12  10      230.90      247.24     40.45 o
   1 -12  10       98.25      149.06     37.25 o
   2 -12  10      718.20      748.94     59.43 o
   3 -12  10        1.12      -24.91     24.91 o
   4 -12  10        3.15       33.56     35.66 o
   5 -12  10      186.81      141.20     48.56 o
  -4 -11  10       25.58       61.51     59.19 o
  -3 -11  10       19.10       23.34     32.59 o
  -2 -11  10       11.05        6.42     25.33 o
  -1 -11  10       40.98       29.28     31.83 o
   0 -11  10       59.25       41.75     28.45 o
   1 -11  10        2.09        4.35     27.80 o
   2 -11  10     1062.99     1048.32     65.52 o
   3 -11  10      102.24      143.77     44.15 o
   4 -11  10        0.70       -3.69     33.50 o
   5 -11  10       37.19       57.55     39.27 o
   6 -11  10       16.33       30.78     39.28 o
  -5 -10  10        0.04      -39.90     58.25 o
  -4 -10  10       17.91       10.64     30.20 o
  -3 -10  10       49.30       34.85     31.91 o
  -2 -10  10      720.26      668.16     56.19 o
  -1 -10  10       96.68       51.12     26.02 o
   0 -10  10      142.98      146.41     32.20 o
   1 -10  10      291.05      250.90     39.61 o
   2 -10  10     3720.59     3588.87     99.75 o
   3 -10  10      755.29      883.44    101.85 o
   4 -10  10      422.05      456.85     61.04 o
   5 -10  10        1.34       11.65     34.60 o
   6 -10  10       10.34       53.24     51.69 o
  -5  -9  10       56.79       34.43     53.33 o
  -4  -9  10        0.43       -1.19     37.20 o
  -3  -9  10      127.85       70.13     32.72 o
  -2  -9  10       15.79        0.73     29.71 o
  -1  -9  10       22.44        2.53     23.54 o
   0  -9  10      637.82      675.07     48.66 o
   1  -9  10        0.46        2.12     34.10 o
   2  -9  10       23.90       14.23     26.70 o
   3  -9  10       16.19       18.90     31.10 o
   4  -9  10        5.55       38.30     31.88 o
   5  -9  10       14.41       16.18     32.80 o
   6  -9  10      222.56      227.93     52.09 o
  -6  -8  10        0.86      -33.59     73.30 o
  -5  -8  10        6.87        1.11     31.21 o
  -4  -8  10       11.78       22.52     28.98 o
  -3  -8  10       65.01       23.92     18.33 o
  -2  -8  10       42.87       24.66     30.54 o
  -1  -8  10      165.24      148.65     28.18 o
   0  -8  10       40.05       58.61     38.09 o
   1  -8  10      630.01      743.55     47.72 o
   2  -8  10      294.13      269.77     35.98 o
   3  -8  10       33.11       21.32     30.54 o
   4  -8  10      207.40      234.03     62.50 o
   5  -8  10        6.53       -1.75     28.78 o
   6  -8  10       17.23        1.12     33.94 o
   7  -8  10       17.90       11.68     38.49 o
  -6  -7  10        0.29      -43.15     43.15 o
  -5  -7  10       49.79       41.42     32.42 o
  -4  -7  10       59.95       48.36     30.18 o
  -3  -7  10       29.90       18.26     27.44 o
  -2  -7  10       83.43       41.58     28.40 o
  -1  -7  10     1026.66     1041.90     40.52 o
   0  -7  10      411.53      436.60     36.33 o
   1  -7  10       89.53       76.59     24.74 o
   2  -7  10      127.76      107.83     27.22 o
   3  -7  10      242.47      208.31     40.27 o
   4  -7  10        1.84      -19.38     26.72 o
   5  -7  10       10.02       -4.12     69.44 o
   6  -7  10       53.00        5.69     33.47 o
   7  -7  10      152.25      141.97     75.61 o
  -6  -6  10        1.19      -29.01     29.01 o
  -5  -6  10        4.30       -5.02     28.58 o
  -4  -6  10        5.87       -0.46     18.79 o
  -3  -6  10       69.63       92.97     31.55 o
  -2  -6  10      319.67      308.62     36.60 o
  -1  -6  10        9.49       15.88     14.88 o
   0  -6  10       50.27       85.08     22.18 o
   1  -6  10     1990.57     2016.29     61.27 o
   2  -6  10      100.26      101.59     30.87 o
   3  -6  10      419.85      427.44     48.55 o
   4  -6  10       92.68      112.64     36.50 o
   5  -6  10      251.08      218.30     65.97 o
   6  -6  10       56.46      103.84     41.52 o
   7  -6  10        4.21       16.97     55.55 o
  -7  -5  10       40.82      -34.55     46.91 o
  -6  -5  10      218.82      206.33     40.96 o
  -5  -5  10      246.21      269.60     39.40 o
  -4  -5  10        0.35      -21.10     24.72 o
  -3  -5  10       42.85       70.83     27.34 o
  -2  -5  10      383.99      393.75     36.18 o
  -1  -5  10       50.35       41.96     12.08 o
   0  -5  10       84.43       59.88     17.78 o
   1  -5  10      106.01       68.12     21.30 o
   2  -5  10        9.71       25.27     23.38 o
   3  -5  10      122.15       78.04     46.29 o
   4  -5  10       17.98       -0.81     25.81 o
   5  -5  10     2573.64     2256.83    145.05 o
   6  -5  10        3.96       16.97     54.78 o
   7  -5  10       39.11       47.84     62.50 o
  -7  -4  10        1.81      -16.28     33.03 o
  -6  -4  10      178.49      247.08     41.94 o
  -5  -4  10      211.74      201.19     35.84 o
  -4  -4  10       22.59       24.81     28.58 o
  -3  -4  10       56.70       36.68     19.39 o
  -2  -4  10     4155.19     4567.64     97.22 o
  -1  -4  10      690.42      751.55     24.23 o
   0  -4  10     3862.57     3854.42    102.55 o
   1  -4  10     2615.69     2952.18     57.34 o
   2  -4  10      271.00      352.04     38.14 o
   3  -4  10        0.04       -3.28     21.30 o
   4  -4  10       59.56       48.57     28.73 o
   5  -4  10     2359.98     2427.34    145.83 o
   6  -4  10       77.79      131.17     60.95 o
   7  -4  10        3.83      -47.07     47.07 o
  -7  -3  10        4.22      -20.73     35.22 o
  -6  -3  10      337.23      356.60     43.84 o
  -5  -3  10      148.51      119.47     32.78 o
  -4  -3  10       66.37       89.66     27.14 o
  -3  -3  10      664.27      737.94     34.91 o
  -2  -3  10     2148.86     2129.62     39.67 o
  -1  -3  10     2398.72     2224.39     55.40 o
   0  -3  10      197.47      197.28     17.66 o
   1  -3  10      910.81      943.18     40.77 o
   2  -3  10      240.78      214.06     32.43 o
   3  -3  10      206.25      222.46     35.45 o
   4  -3  10      694.18      680.50     78.70 o
   5  -3  10       77.68      143.51     56.32 o
   6  -3  10       24.73       20.06     47.07 o
   7  -3  10       12.37        2.31     54.01 o
  -7  -2  10      167.42      199.38     53.62 o
  -6  -2  10     1911.87     1890.82     73.13 o
  -5  -2  10      137.68      172.14     31.64 o
  -4  -2  10       14.47       15.74     16.99 o
  -3  -2  10      695.35      741.50     25.38 o
  -2  -2  10      566.96      676.06     21.87 o
  -1  -2  10     2391.81     2311.44     62.25 o
   0  -2  10      976.26      955.25     28.32 o
   1  -2  10      253.25      252.90     24.97 o
   2  -2  10     1678.50     1794.64     81.66 o
   3  -2  10      292.93      289.54     37.60 o
   4  -2  10     1826.18     1950.52    119.59 o
   5  -2  10       16.07       33.95     43.98 o
   6  -2  10       52.59       40.89     50.15 o
   7  -2  10       19.69       33.18     59.41 o
  -7  -1  10      310.03      288.31     52.72 o
  -6  -1  10        1.19       -5.25     24.95 o
  -5  -1  10       68.71       72.84     21.53 o
  -4  -1  10       18.20       22.01     17.06 o
  -3  -1  10      883.19      898.33     31.67 o
  -2  -1  10       54.23       76.11     12.18 o
  -1  -1  10      464.55      467.93     20.47 o
   0  -1  10       66.05       91.50     15.20 o
   1  -1  10      639.46      593.00     28.06 o
   2  -1  10     2342.92     2281.73     60.10 o
   3  -1  10       35.54       47.07     36.26 o
   4  -1  10     4352.22     4225.09    165.89 o
   5  -1  10      405.90      428.99     74.07 o
   6  -1  10       44.30       16.97     47.84 o
   7  -1  10        6.54       29.32     56.32 o
  -8   0  10        3.34       -6.94     60.95 o
  -7   0  10      535.91      566.53     63.05 o
  -6   0  10        0.05      -18.91     18.91 o
  -5   0  10        5.39       16.48     15.89 o
  -4   0  10       85.10       96.63     16.29 o
  -3   0  10        6.05        9.30     12.86 o
  -2   0  10      276.16      281.87     23.64 o
  -1   0  10        0.16       -4.02      8.41 o
   0   0  10     1639.27     1602.66     37.64 o
   1   0  10      151.25      169.22     21.76 o
   2   0  10     1004.48      892.10     51.83 o
   3   0  10      494.20      560.93     68.67 o
   4   0  10      724.20      726.04     84.87 o
   5   0  10       64.58      108.02     50.92 o
   6   0  10      149.36      168.20     63.27 o
   7   0  10       21.37       26.23     57.10 o
  -8   1  10        1.65       22.38     60.95 o
  -7   1  10      322.00      381.15     85.64 o
  -6   1  10       17.77       11.44     19.68 o
  -5   1  10       62.41       56.23     17.67 o
  -4   1  10       89.74       63.43     14.35 o
  -3   1  10       32.67       31.14     17.38 o
  -2   1  10        1.04       -3.76      9.58 o
  -1   1  10      114.96      110.62     15.52 o
   0   1  10      357.88      358.56     24.96 o
   1   1  10       32.35       19.96     15.71 o
   2   1  10       43.08       62.93     21.32 o
   3   1  10       14.73       13.65     20.76 o
   4   1  10     1282.38     1346.38    104.16 o
   5   1  10       61.62       -7.72     38.58 o
   6   1  10       94.23       64.04     54.78 o
   7   1  10        5.74      -34.72     47.07 o
  -8   2  10        1.12      -10.03     58.64 o
  -7   2  10        1.22       29.50     34.85 o
  -6   2  10        2.67      -21.29     21.29 o
  -5   2  10       52.57       24.20     28.70 o
  -4   2  10        0.77      -17.15     17.15 o
  -3   2  10       10.79      -21.60     22.91 o
  -2   2  10       19.12       27.58     24.27 o
  -1   2  10      287.49      281.81     14.70 o
   0   2  10      473.44      438.07     36.58 o
   1   2  10      309.76      289.61     22.87 o
   2   2  10      123.93      152.24     23.23 o
   3   2  10        5.98      -21.60     32.41 o
   4   2  10       22.73       14.66     41.66 o
   5   2  10        0.27      -24.69     40.12 o
   6   2  10        0.34       43.21     46.29 o
   7   2  10        0.12       27.86     36.46 o
  -8   3  10       21.96       31.63     67.90 o
  -7   3  10       46.32        8.48     37.42 o
  -6   3  10        0.63      -16.66     31.04 o
  -5   3  10      228.89      224.36     29.69 o
  -4   3  10      420.00      472.26     51.15 o
  -3   3  10     1142.95     1095.23     70.98 o
  -2   3  10      386.13      377.43     40.33 o
  -1   3  10      299.94      284.39     18.73 o
   0   3  10        0.60      -14.13     14.13 o
   1   3  10      158.35      168.10     19.41 o
   2   3  10       27.92       35.49     36.26 o
   3   3  10        1.52       30.86     39.35 o
   4   3  10       17.01       30.09     42.44 o
   5   3  10      324.42      318.66     70.21 o
   6   3  10        0.44        2.40     30.87 o
  -7   4  10       12.80        4.54     38.14 o
  -6   4  10      114.10      117.10     42.24 o
  -5   4  10        5.52      -10.88     30.65 o
  -4   4  10       97.28       73.22     43.21 o
  -3   4  10     2623.56     2569.20     92.99 o
  -2   4  10     1005.57      975.57     35.86 o
  -1   4  10     2160.63     2185.55     51.90 o
   0   4  10      755.90      833.25     31.91 o
   1   4  10     4766.08     4830.57     93.44 o
   2   4  10        4.54       21.76     27.76 o
   3   4  10      227.66      243.65     34.59 o
   4   4  10        8.69       18.99     24.54 o
   5   4  10      184.27      123.30     33.58 o
   6   4  10        3.47       12.68     28.93 o
  -7   5  10        0.00      -15.15     38.11 o
  -6   5  10        9.89       37.29     37.35 o
  -5   5  10       34.07       22.99     34.87 o
  -4   5  10        3.77       34.15     33.91 o
  -3   5  10        4.99        8.35     30.32 o
  -2   5  10       77.04       56.24     21.41 o
  -1   5  10      341.43      347.73     24.03 o
   0   5  10       28.43       36.80     15.36 o
   1   5  10      205.73      153.19     39.53 o
   2   5  10      456.98      463.19     40.35 o
   3   5  10       61.31       43.82     26.96 o
   4   5  10      300.67      244.82     37.92 o
   5   5  10       11.69        0.44     26.46 o
   6   5  10       17.83       46.81     33.75 o
  -7   6  10       11.99       15.43     57.87 o
  -6   6  10      323.85      310.08     56.57 o
  -5   6  10        5.80       16.94     35.11 o
  -4   6  10      162.54      146.45     25.58 o
  -3   6  10      178.34      220.97     23.10 o
  -2   6  10     1267.81     1321.93     72.46 o
  -1   6  10      370.14      412.41     28.56 o
   0   6  10       37.96       35.52     17.11 o
   1   6  10      925.86      959.82     44.05 o
   2   6  10       21.61       11.36     24.19 o
   3   6  10       10.90       24.01     25.14 o
   4   6  10      692.43      514.03     49.63 o
   5   6  10       54.01       29.09     31.64 o
   6   6  10       17.69      -43.21     45.52 o
  -7   7  10       67.02       71.76     67.13 o
  -6   7  10       14.49       47.07     55.55 o
  -5   7  10       51.62       77.28     45.91 o
  -4   7  10        8.37       16.10     24.21 o
  -3   7  10      780.10      814.58     39.60 o
  -2   7  10       28.98       42.13     16.12 o
  -1   7  10       57.50       30.42     23.00 o
   0   7  10        3.55      -10.32     16.25 o
   1   7  10       92.88       59.89     26.98 o
   2   7  10        6.78      -17.26     23.62 o
   3   7  10      372.33      384.25     46.92 o
   4   7  10      285.14      268.18     42.74 o
   5   7  10       18.28       15.83     33.10 o
  -7   8  10       20.97       50.15     67.13 o
  -6   8  10        3.10      -30.09     53.24 o
  -5   8  10       60.15       67.90     60.18 o
  -4   8  10       11.43      -25.46     50.15 o
  -3   8  10       12.40        5.75     35.49 o
  -2   8  10       27.22       39.87     22.90 o
  -1   8  10       11.44       13.42     25.61 o
   0   8  10      115.91      116.14     30.00 o
   1   8  10        1.15      -16.05     19.63 o
   2   8  10        1.12      -23.48     23.48 o
   3   8  10       41.29       35.63     31.73 o
   4   8  10        0.22        3.81     30.56 o
   5   8  10        0.50      -42.44     47.84 o
  -6   9  10        2.45       39.35     64.04 o
  -5   9  10       17.77       19.29     60.18 o
  -4   9  10       37.54       40.12     57.10 o
  -3   9  10        1.97       25.48     30.02 o
  -2   9  10        3.78        4.27     32.99 o
  -1   9  10        1.08      -24.24     24.24 o
   0   9  10       36.12      -18.73     27.06 o
   1   9  10       41.37       30.84     26.31 o
   2   9  10      176.35      213.14     40.17 o
   3   9  10       15.37      -30.27     30.27 o
   4   9  10       28.06        2.80     33.85 o
  -6  10  10        0.22      -42.44     57.10 o
  -5  10  10        0.09      -14.66     54.01 o
  -4  10  10       61.90       76.38     64.81 o
  -3  10  10        5.81      -10.34     31.97 o
  -2  10  10        1.29      -26.32     32.25 o
  -1  10  10       43.98       28.05     29.56 o
   0  10  10       97.93       71.10     35.44 o
   1  10  10       63.94       61.53     33.88 o
   2  10  10       99.87       81.62     37.01 o
   3  10  10      346.04      319.96     50.31 o
  -5  11  10        4.11      -22.38     57.10 o
  -4  11  10        9.81      -33.18     59.41 o
  -3  11  10       25.64        5.40     57.10 o
  -2  11  10       53.77       56.00     43.59 o
  -1  11  10       49.69       42.21     35.40 o
   0  11  10       31.79        7.32     33.10 o
   1  11  10       21.68      -13.30     33.74 o
   2  11  10        0.96      -28.63     34.91 o
  -4  12  10       28.07       45.52     66.35 o
  -3  12  10      262.45      281.62     90.27 o
  -2  12  10        3.17       21.44     39.28 o
  -1  12  10       11.75      -32.02     32.02 o
   0  12  10        0.15      -29.69     33.97 o
   1  12  10     1491.99     1672.08     87.63 o
  -2  13  10       42.40       43.98     72.53 o
  -1  13  10        2.73      -42.30     50.92 o
  -1 -14  11       42.11      136.57     83.33 o
   0 -14  11       27.75       16.04     72.53 o
   1 -14  11        2.64       -9.90     31.23 o
   2 -14  11       18.29       55.06     35.44 o
   3 -14  11        4.34       15.50     32.13 o
  -2 -13  11        0.91      -26.82     28.60 o
  -1 -13  11       78.19      120.21     56.96 o
   0 -13  11        3.90       19.38     44.40 o
   1 -13  11        0.77       11.55     30.80 o
   2 -13  11       57.36       54.54     35.03 o
   3 -13  11       55.15      120.55     37.18 o
   4 -13  11       23.20       68.18     43.01 o
  -3 -12  11        0.13        9.19     34.41 o
  -2 -12  11        2.57        3.49     31.22 o
  -1 -12  11        0.47      -35.46     54.78 o
   0 -12  11       11.73        5.05     27.52 o
   1 -12  11      304.54      375.67     51.48 o
   2 -12  11       18.16       17.28     29.94 o
   3 -12  11       57.59       50.67     39.27 o
   4 -12  11      213.77      219.85     50.83 o
   5 -12  11        2.26       14.34     36.91 o
  -4 -11  11        1.33      -33.71     50.96 o
  -3 -11  11        0.54       10.75     32.99 o
  -2 -11  11      143.09       73.17     48.53 o
  -1 -11  11       75.20       62.24     46.10 o
   0 -11  11        0.00       -0.88     24.72 o
   1 -11  11     1484.98     1400.59     70.03 o
   2 -11  11      167.43      207.79     39.39 o
   3 -11  11      233.26      250.71     50.96 o
   4 -11  11      609.29      611.06     68.72 o
   5 -11  11      168.77      226.16     52.63 o
   6 -11  11       25.78       51.69     65.58 o
  -5 -10  11       66.28      132.38     64.02 o
  -4 -10  11       80.99       75.40     37.30 o
  -3 -10  11      425.31      391.19     48.93 o
  -2 -10  11      237.22      200.33     41.01 o
  -1 -10  11      141.66      139.23     29.87 o
   0 -10  11       23.61       40.08     26.54 o
   1 -10  11      407.38      405.40     43.86 o
   2 -10  11       22.62       39.43     36.13 o
   3 -10  11       82.93       42.91     34.05 o
   4 -10  11      175.66      131.64     42.94 o
   5 -10  11      576.15      583.77     92.59 o
   6 -10  11       45.95       79.30     43.54 o
  -5  -9  11       70.04      -11.90     51.30 o
  -4  -9  11        2.27        1.61     31.11 o
  -3  -9  11      906.76      402.29    235.07 o
  -2  -9  11       54.19       71.00     33.70 o
  -1  -9  11       15.59       15.64     23.61 o
   0  -9  11        2.53      -19.70     22.72 o
   1  -9  11     5659.08     5683.74    199.59 o
   2  -9  11        2.65       -0.04     25.49 o
   3  -9  11      830.20      877.26     73.30 o
   4  -9  11       76.36       30.59     32.44 o
   5  -9  11      147.15      146.88     45.52 o
   6  -9  11       14.89       17.46     34.06 o
  -6  -8  11       21.06       -9.88     53.02 o
  -5  -8  11        2.73      -29.75     30.00 o
  -4  -8  11        0.76      -27.94     27.94 o
  -3  -8  11      186.62      189.82     38.60 o
  -2  -8  11       68.24       46.33     31.55 o
  -1  -8  11      296.31      289.98     29.06 o
   0  -8  11       26.73       15.61     23.20 o
   1  -8  11      586.99      558.53     45.18 o
   2  -8  11      372.68      371.55     39.84 o
   3  -8  11        0.46       -3.49     27.21 o
   4  -8  11      112.86      132.48     38.87 o
   5  -8  11        0.77       -4.24     29.84 o
   6  -8  11       30.16        3.56     35.36 o
   7  -8  11       14.63       66.66     42.94 o
  -6  -7  11      131.62       56.78     94.13 o
  -5  -7  11       21.57      -26.57     27.19 o
  -4  -7  11      516.11      273.26    192.92 o
  -3  -7  11       16.55       23.62     31.98 o
  -2  -7  11       16.67        6.42     27.68 o
  -1  -7  11       11.01        6.96     18.35 o
   0  -7  11      152.31      150.31     26.73 o
   1  -7  11      202.77      205.31     34.75 o
   2  -7  11        4.33        7.25     22.05 o
   3  -7  11       20.52      -13.71     25.33 o
   4  -7  11        3.55       11.04     29.15 o
   5  -7  11        0.07      -13.15     26.81 o
   6  -7  11       54.47       98.71     40.89 o
   7  -7  11        0.16      -31.63     56.32 o
  -6  -6  11        4.27      -28.09     29.49 o
  -5  -6  11      193.49      272.38     41.66 o
  -4  -6  11      368.46      325.56     42.18 o
  -3  -6  11       96.44      117.66     33.41 o
  -2  -6  11      101.91       52.54     27.68 o
  -1  -6  11      115.26      115.06     19.81 o
   0  -6  11      463.63      454.51     38.75 o
   1  -6  11       58.98       73.85     22.91 o
   2  -6  11        0.08       -6.89     22.60 o
   3  -6  11        0.73        7.96     25.81 o
   4  -6  11      287.63      223.64     43.17 o
   5  -6  11        1.44        7.54     27.40 o
   6  -6  11        8.85        7.53     32.29 o
   7  -6  11       34.76       55.55     64.04 o
  -7  -5  11       55.34        6.17     68.67 o
  -6  -5  11      103.90       57.68     33.92 o
  -5  -5  11      266.70      263.99     39.05 o
  -4  -5  11      870.32      835.92     54.76 o
  -3  -5  11      187.84      203.36     34.04 o
  -2  -5  11       15.63       15.91     23.28 o
  -1  -5  11       22.60       17.66     14.14 o
   0  -5  11     2499.48     2462.73     54.37 o
   1  -5  11      454.17      471.92     37.76 o
   2  -5  11       37.18       19.12     23.73 o
   3  -5  11       24.41       60.63     28.90 o
   4  -5  11       20.06       28.93     26.81 o
   5  -5  11      127.44      101.25     36.51 o
   6  -5  11      241.38      168.20     68.67 o
   7  -5  11        7.13       38.58     53.24 o
  -7  -4  11        0.98       24.55     40.53 o
  -6  -4  11      232.42      170.94     47.00 o
  -5  -4  11      169.15      204.61     36.37 o
  -4  -4  11       56.47       77.39     29.61 o
  -3  -4  11      203.86      216.06     26.71 o
  -2  -4  11      805.28      849.39     38.39 o
  -1  -4  11      491.50      490.90     25.61 o
   0  -4  11       23.77       21.99     17.15 o
   1  -4  11        8.10        5.84     14.75 o
   2  -4  11       37.36       17.07     22.89 o
   3  -4  11        0.89       -3.71     22.84 o
   4  -4  11      505.87      445.59     51.15 o
   5  -4  11      350.67      329.46     71.76 o
   6  -4  11        9.29       30.09     53.24 o
   7  -4  11        0.78       -4.63     55.55 o
  -7  -3  11        6.58       -2.31     35.05 o
  -6  -3  11       26.78       -6.64     31.03 o
  -5  -3  11      236.78      224.39     36.48 o
  -4  -3  11       52.47       67.83     27.45 o
  -3  -3  11     1974.01     2111.99     66.77 o
  -2  -3  11     1358.15     1377.47     33.18 o
  -1  -3  11      837.87      750.17     27.84 o
   0  -3  11     3128.02     2983.81     47.88 o
   1  -3  11       70.50       95.58     21.42 o
   2  -3  11      746.41      721.66     50.36 o
   3  -3  11        8.00        9.24     22.95 o
   4  -3  11     2710.09     2528.85    145.44 o
   5  -3  11      273.34      253.07     66.35 o
   6  -3  11      322.20      410.47     79.47 o
   7  -3  11        1.73       37.04     57.10 o
  -7  -2  11       83.90       62.18     42.15 o
  -6  -2  11      184.36      184.71     36.97 o
  -5  -2  11        0.24       12.94     24.69 o
  -4  -2  11        0.03       -2.56     16.69 o
  -3  -2  11     3229.02     3163.00     66.83 o
  -2  -2  11      646.31      657.01     25.18 o
  -1  -2  11     1815.42     1780.99     44.34 o
   0  -2  11      325.80      358.36     20.78 o
   1  -2  11       59.00       46.06     18.96 o
   2  -2  11      379.70      361.75     38.46 o
   3  -2  11       65.80       50.36     26.67 o
   4  -2  11       11.03       38.58     39.35 o
   5  -2  11     1285.74     1168.92    107.25 o
   6  -2  11       11.96      -42.44     43.98 o
   7  -2  11        1.07      -12.35     56.32 o
  -7  -1  11       76.78       84.45     43.01 o
  -6  -1  11      245.88      226.91     36.78 o
  -5  -1  11       12.50        3.50     19.51 o
  -4  -1  11        1.70       11.27     17.41 o
  -3  -1  11      770.70      807.78     31.47 o
  -2  -1  11        0.86        4.97     10.33 o
  -1  -1  11      254.44      272.74     16.99 o
   0  -1  11      837.62      853.05     29.61 o
   1  -1  11    14152.16    14569.01    186.09 o
   2  -1  11        9.18       12.73     20.10 o
   3  -1  11      225.40      196.75     49.38 o
   4  -1  11       47.60       66.35     46.29 o
   5  -1  11      674.04      685.92     88.73 o
   6  -1  11        1.12        7.72     44.75 o
   7  -1  11       74.60      186.72     71.76 o
  -7   0  11       17.91        2.52     36.58 o
  -6   0  11      163.57      139.56     31.57 o
  -5   0  11       39.29       59.49     21.22 o
  -4   0  11      263.85      285.79     19.99 o
  -3   0  11        3.84      -11.51     17.38 o
  -2   0  11        0.24       -6.90     15.07 o
  -1   0  11      122.41      124.70     13.81 o
   0   0  11      209.52      212.01     22.48 o
   1   0  11      106.58      104.14     20.70 o
   2   0  11       15.25       31.71     22.52 o
   3   0  11        1.04       -2.31     30.86 o
   4   0  11        2.61       -0.77     35.49 o
   5   0  11      166.80      182.09     60.95 o
   6   0  11      151.78      225.30     70.21 o
   7   0  11       14.02       34.72     58.64 o
  -7   1  11        5.67      -22.38     50.15 o
  -6   1  11       61.53       78.62     27.80 o
  -5   1  11        5.79       -8.89     17.97 o
  -4   1  11        8.77        7.00     19.54 o
  -3   1  11      134.44      110.67     20.87 o
  -2   1  11      946.38      916.60     33.93 o
  -1   1  11      857.84      810.58     30.20 o
   0   1  11     1237.64     1117.76     38.51 o
   1   1  11       30.29       35.27     17.02 o
   2   1  11      257.08      249.10     29.46 o
   3   1  11      333.07      349.56     34.38 o
   4   1  11      117.42      139.65     53.24 o
   5   1  11      398.10      459.85     79.47 o
   6   1  11        2.76      -12.35     45.52 o
   7   1  11       19.72       47.84     59.41 o
  -7   2  11       31.52       12.47     64.43 o
  -6   2  11        0.79      -10.02     40.12 o
  -5   2  11        6.81      -21.34     21.34 o
  -4   2  11        0.10      -17.27     17.27 o
  -3   2  11      516.33      484.04     46.36 o
  -2   2  11      289.41      297.18     46.29 o
  -1   2  11        5.24       12.29     10.07 o
   0   2  11        1.73        7.94     14.67 o
   1   2  11        3.16        6.39     15.20 o
   2   2  11      184.54      214.71     26.39 o
   3   2  11       54.97       68.90     19.79 o
   4   2  11      397.78      346.43     67.90 o
   5   2  11      314.54      368.04     74.84 o
   6   2  11        3.59       28.55     47.84 o
   7   2  11       69.60      103.42     45.55 o
  -7   3  11        9.11       27.39     38.72 o
  -6   3  11       14.79        9.83     33.62 o
  -5   3  11       28.52       50.51     37.81 o
  -4   3  11        0.47        0.88     29.08 o
  -3   3  11      313.95      329.20     44.46 o
  -2   3  11     2108.22     2049.00    111.11 o
  -1   3  11     2011.06     2112.76     56.32 o
   0   3  11      222.98      232.89     25.04 o
   1   3  11        1.37        0.43     14.07 o
   2   3  11      107.60      131.18     27.39 o
   3   3  11      165.92      155.86     50.15 o
   4   3  11       39.15        5.40     40.12 o
   5   3  11       71.42       81.01     54.01 o
   6   3  11       10.78        1.98     30.42 o
  -7   4  11       18.58        4.89     39.96 o
  -6   4  11      132.36      174.78     46.91 o
  -5   4  11      100.95       74.21     37.77 o
  -4   4  11      633.03      673.02     61.53 o
  -3   4  11       77.22       55.76     33.23 o
  -2   4  11      366.36      300.24     41.73 o
  -1   4  11      356.94      364.80     22.38 o
   0   4  11       36.16       35.09     14.83 o
   1   4  11       83.66       85.69     17.66 o
   2   4  11      218.18      205.62     40.62 o
   3   4  11      118.48      117.12     39.48 o
   4   4  11       12.08        7.78     25.04 o
   5   4  11       95.98      109.23     33.23 o
   6   4  11      114.77      132.32     39.45 o
  -7   5  11        0.51      -16.95     37.13 o
  -6   5  11       92.80       82.94     42.80 o
  -5   5  11        2.22       -9.26     32.73 o
  -4   5  11      160.57      155.20     43.06 o
  -3   5  11     1960.98     1850.75     86.20 o
  -2   5  11      290.32      287.55     29.15 o
  -1   5  11       20.21       21.94     14.45 o
   0   5  11     1274.91     1413.83     64.59 o
   1   5  11      145.29      117.52     16.50 o
   2   5  11      495.56      503.53     41.95 o
   3   5  11       19.11        6.00     24.56 o
   4   5  11     1241.14     1133.06     64.16 o
   5   5  11       18.46       44.74     29.81 o
   6   5  11       36.06       33.32     49.38 o
  -7   6  11        0.62       16.04     40.86 o
  -6   6  11       38.88       62.99     41.97 o
  -5   6  11      238.82      256.55     57.10 o
  -4   6  11        2.75        3.73     33.47 o
  -3   6  11      223.01      293.59     26.17 o
  -2   6  11       11.74       -3.76     21.92 o
  -1   6  11        4.82      -15.05     16.35 o
   0   6  11      311.78      314.73     28.96 o
   1   6  11        0.79        0.56     16.47 o
   2   6  11       10.63      -11.90     22.99 o
   3   6  11       54.79       91.63     30.60 o
   4   6  11        7.06        5.14     27.17 o
   5   6  11        0.40       10.05     29.41 o
  -7   7  11       70.16       27.78     64.81 o
  -6   7  11       17.39       12.88     40.86 o
  -5   7  11        0.63      -21.98     33.52 o
  -4   7  11        5.75       30.86     37.10 o
  -3   7  11     1595.72     1576.63     59.01 o
  -2   7  11      106.30      119.74     29.48 o
  -1   7  11      129.00      126.56     23.70 o
   0   7  11        7.67       -0.66     21.62 o
   1   7  11       92.09       98.64     28.74 o
   2   7  11       73.91       76.20     29.99 o
   3   7  11      291.73      259.36     40.54 o
   4   7  11       11.63       -1.66     27.24 o
   5   7  11       11.41      -15.08     30.66 o
  -6   8  11       79.49       34.72     58.64 o
  -5   8  11       69.16       16.20     57.10 o
  -4   8  11      256.37      163.57     68.67 o
  -3   8  11      155.39      106.93     33.25 o
  -2   8  11       99.25      116.38     38.19 o
  -1   8  11      117.37       97.79     29.63 o
   0   8  11        1.17      -17.85     17.85 o
   1   8  11        2.31       -7.62     24.65 o
   2   8  11        0.09      -24.23     24.23 o
   3   8  11      261.32      236.75     41.94 o
   4   8  11      142.06      138.56     40.31 o
  -6   9  11        0.82      -40.89     56.32 o
  -5   9  11       38.97       64.81     61.73 o
  -4   9  11       62.82       67.90     61.73 o
  -3   9  11        1.70       29.90     29.77 o
  -2   9  11        1.52      -17.00     29.46 o
  -1   9  11       19.83       -7.47     25.35 o
   0   9  11       15.84        0.86     27.40 o
   1   9  11      203.84      209.34     38.57 o
   2   9  11       37.58       35.61     31.81 o
   3   9  11       65.55       71.36     35.18 o
   4   9  11        0.27      -31.13     31.13 o
  -5  10  11       34.69       23.92     60.18 o
  -4  10  11        1.01       -7.72     53.24 o
  -3  10  11        0.08       -4.63     53.24 o
  -2  10  11       34.81       -4.50     35.73 o
  -1  10  11        6.00      -24.74     48.61 o
   0  10  11        6.54      -10.45     30.07 o
   1  10  11       49.41       34.42     35.55 o
   2  10  11      305.29      299.10     48.25 o
   3  10  11       32.35       39.51     39.16 o
  -5  11  11        0.15       11.57     58.64 o
  -4  11  11       18.00       34.72     62.50 o
  -3  11  11        5.48      -14.66     57.10 o
  -2  11  11       25.82       26.45     40.04 o
  -1  11  11       13.29      -27.74     39.27 o
   0  11  11        5.85      -29.78     32.56 o
   1  11  11       46.36      -25.43     33.41 o
   2  11  11       30.19      -29.32     51.10 o
  -4  12  11        2.40      136.57     79.47 o
  -3  12  11       65.70      101.07     76.38 o
  -2  12  11       72.40       97.22     74.07 o
  -1  12  11       11.33        0.79     41.14 o
   0  12  11       21.07      -44.70     44.70 o
   1  12  11        7.58        6.15     38.82 o
  -1 -14  12       28.47       27.45     49.48 o
   0 -14  12        2.00       11.74     46.36 o
   1 -14  12        0.67       13.82     32.64 o
   2 -14  12       20.87       26.91     34.38 o
   3 -14  12        9.80       -1.22     40.87 o
  -2 -13  12        3.96       -3.14     35.46 o
  -1 -13  12        8.02       46.44     37.45 o
   0 -13  12       11.65      -28.65     44.36 o
   1 -13  12      211.36      234.45     44.64 o
   2 -13  12        5.40       22.20     31.13 o
   3 -13  12       45.93       70.10     44.40 o
   4 -13  12        0.02       29.72     37.81 o
  -3 -12  12        2.92        3.56     34.62 o
  -2 -12  12        7.73      -10.67     31.91 o
  -1 -12  12      191.57      212.19     57.95 o
   0 -12  12        0.18       15.68     28.64 o
   1 -12  12       12.36       13.80     28.65 o
   2 -12  12       29.26       22.57     29.51 o
   3 -12  12      177.41      196.75     49.61 o
   4 -12  12       73.67       91.40     40.51 o
   5 -12  12        8.46        7.52     39.10 o
  -4 -11  12        8.47      -17.58     51.25 o
  -3 -11  12       38.81       61.35     36.45 o
  -2 -11  12       73.47       75.67     37.37 o
  -1 -11  12        1.94       30.72     44.58 o
   0 -11  12        4.74       31.75     27.12 o
   1 -11  12      583.95      658.28     54.03 o
   2 -11  12       97.37      115.64     34.26 o
   3 -11  12      145.58      192.12     67.90 o
   4 -11  12        0.07       20.06     46.29 o
   5 -11  12       94.55      101.07     57.87 o
  -5 -10  12       44.43      -52.65     52.65 o
  -4 -10  12       14.56      -24.65     30.88 o
  -3 -10  12       28.07       -2.37     26.36 o
  -2 -10  12      615.53      566.24     56.07 o
  -1 -10  12        0.92       -7.58     20.88 o
   0 -10  12       86.45       66.26     28.70 o
   1 -10  12     1744.68     1752.76     73.30 o
   2 -10  12       27.20       28.08     27.81 o
   3 -10  12        2.39        7.85     30.65 o
   4 -10  12        8.94        4.07     32.05 o
   5 -10  12       18.37       49.11     38.46 o
   6 -10  12       50.43       83.50     44.40 o
  -5  -9  12        0.09      -47.07     47.07 o
  -4  -9  12        4.11        4.28     32.38 o
  -3  -9  12        6.56       28.33     31.78 o
  -2  -9  12      192.92      152.96     37.82 o
  -1  -9  12       18.16        8.60     21.39 o
   0  -9  12     1151.32     1029.96     81.01 o
   1  -9  12      342.32      293.81     40.71 o
   2  -9  12     1558.99     1554.09     69.48 o
   3  -9  12       20.52        0.26     28.78 o
   4  -9  12      323.05      293.37     51.07 o
   5  -9  12       15.84        9.80     33.55 o
   6  -9  12        6.05        1.88     49.77 o
  -6  -8  12       22.51      -26.72     68.67 o
  -5  -8  12        4.15      -20.06     31.35 o
  -4  -8  12       22.29       16.22     20.03 o
  -3  -8  12      365.27      302.58     43.61 o
  -2  -8  12       31.56        6.78     29.79 o
  -1  -8  12        7.78        8.65     19.08 o
   0  -8  12      913.70      954.23    119.71 o
   1  -8  12     1592.59     1474.64     63.27 o
   2  -8  12      601.93      607.39     47.31 o
   3  -8  12       14.77       -9.39     26.67 o
   4  -8  12      118.78      110.62     38.00 o
   5  -8  12       21.06       -9.72     28.90 o
   6  -8  12       85.65       71.67     60.18 o
  -6  -7  12        0.22      -28.44     31.74 o
  -5  -7  12        0.12      -11.20     30.77 o
  -4  -7  12       37.90       25.13     30.30 o
  -3  -7  12       53.90       58.64     32.62 o
  -2  -7  12       15.70        9.29     28.93 o
  -1  -7  12      208.14      246.00     26.56 o
   0  -7  12      376.37      420.05     36.57 o
   1  -7  12      290.69      304.18     35.53 o
   2  -7  12       33.45       33.93     28.35 o
   3  -7  12        0.41      -11.74     25.88 o
   4  -7  12       95.51       85.55     58.25 o
   5  -7  12       30.41       35.92     30.26 o
   6  -7  12      237.66      257.04     52.72 o
   7  -7  12       27.44       32.41     62.50 o
  -6  -6  12       39.29        7.41     33.21 o
  -5  -6  12      104.09       58.25     44.28 o
  -4  -6  12      337.95      336.95     43.08 o
  -3  -6  12      404.89      407.58     44.58 o
  -2  -6  12        1.97        8.71     26.66 o
  -1  -6  12      572.76      581.72     33.31 o
   0  -6  12      358.90      377.32     33.80 o
   1  -6  12       59.64       93.47     24.63 o
   2  -6  12      153.75      195.01     36.80 o
   3  -6  12      100.75       97.62     33.27 o
   4  -6  12       10.56       -3.67     25.88 o
   5  -6  12      182.04      139.79     51.69 o
   6  -6  12       25.27       23.69     34.38 o
   7  -6  12       17.32       -6.94     55.55 o
  -7  -5  12       32.12       34.72     70.21 o
  -6  -5  12       44.89       29.23     26.31 o
  -5  -5  12      142.27       85.64     34.58 o
  -4  -5  12       71.94       96.84     33.84 o
  -3  -5  12       56.98       55.81     35.58 o
  -2  -5  12       87.76       89.25     28.87 o
  -1  -5  12       38.22       40.41     15.60 o
   0  -5  12        0.00       -7.43     16.45 o
   1  -5  12       87.97       78.74     22.26 o
   2  -5  12        6.96       17.35     23.69 o
   3  -5  12      205.22      222.91     39.53 o
   4  -5  12      542.58      477.36     53.19 o
   5  -5  12      350.11      331.80     49.76 o
   6  -5  12       13.85        0.00     47.07 o
   7  -5  12       42.63       70.21     65.58 o
  -7  -4  12       63.34       10.49     34.67 o
  -6  -4  12      185.76      202.07     41.18 o
  -5  -4  12      575.50      686.08     52.09 o
  -4  -4  12      108.26      122.73     32.40 o
  -3  -4  12       24.18       24.38     19.89 o
  -2  -4  12      417.25      387.98     20.36 o
  -1  -4  12       88.30       79.24     16.41 o
   0  -4  12      254.83      281.70     34.17 o
   1  -4  12       48.30       72.08     25.57 o
   2  -4  12      114.11      126.27     30.10 o
   3  -4  12      981.46      866.07    101.46 o
   4  -4  12      720.57      742.71     96.83 o
   5  -4  12      736.63      701.35     93.36 o
   6  -4  12       15.40       43.21     54.78 o
   7  -4  12       10.15       32.41     60.18 o
  -7  -3  12        0.17        8.22     42.04 o
  -6  -3  12      386.41      403.64     46.46 o
  -5  -3  12      669.64      682.33     49.53 o
  -4  -3  12        0.47        7.60     25.48 o
  -3  -3  12       50.84       51.75     19.67 o
  -2  -3  12      289.16      265.97     19.76 o
  -1  -3  12     3556.44     3447.51     88.82 o
   0  -3  12       15.67        3.86     13.33 o
   1  -3  12      211.65      194.54     25.64 o
   2  -3  12       10.98       10.37     21.55 o
   3  -3  12      182.03      187.91     35.19 o
   4  -3  12       96.20      125.63     34.90 o
   5  -3  12        3.48       50.15     47.07 o
   6  -3  12       69.67      109.56     60.18 o
   7  -3  12       63.84      -13.89     48.61 o
  -7  -2  12       56.37       30.22     43.01 o
  -6  -2  12      741.20      699.88     52.54 o
  -5  -2  12        0.00      -17.87     18.56 o
  -4  -2  12      668.46      645.85     33.77 o
  -3  -2  12     1865.02     2056.66     70.58 o
  -2  -2  12       35.05       34.43     12.71 o
  -1  -2  12       26.99       29.40     13.17 o
   0  -2  12      515.46      538.37     28.37 o
   1  -2  12     5004.82     5582.04     87.76 o
   2  -2  12      617.00      617.91     47.23 o
   3  -2  12      127.75       95.29     30.19 o
   4  -2  12      103.72      110.33     49.38 o
   5  -2  12      240.72      228.38     64.04 o
   6  -2  12        9.86       -3.86     46.29 o
   7  -2  12      180.62      245.36     80.24 o
  -7  -1  12       76.06       43.71     42.83 o
  -6  -1  12       95.86       75.39     38.98 o
  -5  -1  12      132.40      156.09     25.46 o
  -4  -1  12      347.44      370.06     27.90 o
  -3  -1  12       80.91       75.57     17.93 o
  -2  -1  12     2103.61     2034.82     50.60 o
  -1  -1  12      228.11      228.60     16.96 o
   0  -1  12     1130.10     1109.54     34.97 o
   1  -1  12      233.21      261.83     23.05 o
   2  -1  12        1.23        4.63     27.78 o
   3  -1  12      233.72      270.05     57.10 o
   4  -1  12      631.16      714.47     87.96 o
   5  -1  12      221.88      202.92     62.50 o
   6  -1  12       44.68       41.66     49.38 o
   7  -1  12       40.70      106.48     66.35 o
  -7   0  12      291.77      340.26     84.87 o
  -6   0  12       33.46       38.30     27.92 o
  -5   0  12        2.60      -13.48     18.24 o
  -4   0  12        0.15       12.03     17.33 o
  -3   0  12       92.23       71.58     21.94 o
  -2   0  12      522.95      520.94     32.31 o
  -1   0  12        5.89       16.02     10.85 o
   0   0  12     2398.75     2439.61     55.04 o
   1   0  12     1481.94     1405.50     47.12 o
   2   0  12        0.12      -11.65     22.76 o
   3   0  12        1.24       34.72     36.26 o
   4   0  12      202.76      186.72     58.64 o
   5   0  12        0.98        6.94     42.44 o
   6   0  12        6.70       -6.94     50.15 o
   7   0  12       22.13       54.01     61.73 o
  -7   1  12      565.81      616.48    103.39 o
  -6   1  12        0.02      -18.57     25.05 o
  -5   1  12        8.36      -17.44     17.44 o
  -4   1  12       30.92       36.54     22.05 o
  -3   1  12       97.01      104.71     21.31 o
  -2   1  12     1920.20     1855.07     70.32 o
  -1   1  12      144.01      151.57     19.10 o
   0   1  12      215.17      203.16     23.27 o
   1   1  12      155.96      137.23     21.94 o
   2   1  12        0.00        1.89     19.55 o
   3   1  12        9.01       -6.86     21.69 o
   4   1  12     1561.18     1656.95     65.20 o
   5   1  12       38.46       58.64     51.69 o
   6   1  12        4.40      -10.03     46.29 o
   7   1  12        3.00        3.09     56.32 o
  -7   2  12       53.06       62.53     40.40 o
  -6   2  12       20.08       10.15     33.55 o
  -5   2  12       71.42       43.92     25.04 o
  -4   2  12        6.01       31.76     30.73 o
  -3   2  12       57.81       54.28     32.79 o
  -2   2  12     1557.43     1503.59     67.91 o
  -1   2  12      753.78      740.53     24.90 o
   0   2  12      933.22      934.63     42.80 o
   1   2  12        0.33       -1.62     15.01 o
   2   2  12        1.47       10.69     19.70 o
   3   2  12       65.01       43.19     20.74 o
   4   2  12      129.81      156.63     55.55 o
   5   2  12      121.00       91.04     57.87 o
   6   2  12        4.07       33.95     54.01 o
  -7   3  12       22.07       -3.33     37.45 o
  -6   3  12        0.03        7.62     34.02 o
  -5   3  12      232.42      190.77     43.37 o
  -4   3  12        1.16        2.18     31.08 o
  -3   3  12       30.44       42.72     30.53 o
  -2   3  12       28.59       26.91     27.02 o
  -1   3  12       12.72       -3.04     14.96 o
   0   3  12      118.69      113.21     21.70 o
   1   3  12        2.84      -11.67     15.82 o
   2   3  12      200.44      208.65     34.33 o
   3   3  12      232.40      197.52     55.55 o
   4   3  12       11.53       52.47     47.07 o
   5   3  12       16.30       34.72     47.84 o
   6   3  12       76.71      138.59     45.74 o
  -7   4  12        5.26       11.15     39.43 o
  -6   4  12       63.34       64.67     40.87 o
  -5   4  12       22.73       -3.13     33.47 o
  -4   4  12       22.43       19.96     62.50 o
  -3   4  12       37.60       60.95     33.71 o
  -2   4  12       18.98       20.18     28.31 o
  -1   4  12      802.50      825.10     29.66 o
   0   4  12       87.44      110.04     18.28 o
   1   4  12      836.49      873.19     35.36 o
   2   4  12       41.94       25.10     31.37 o
   3   4  12       95.84       82.52     36.25 o
   4   4  12      143.28      112.48     31.97 o
   5   4  12       69.82       47.03     31.30 o
   6   4  12       18.11       53.97     33.87 o
  -7   5  12        0.03       -2.15     39.01 o
  -6   5  12       72.12      121.26     45.26 o
  -5   5  12      249.67      269.57     50.97 o
  -4   5  12      523.08      526.92     60.01 o
  -3   5  12     2066.03     2079.38     93.36 o
  -2   5  12      267.06      276.33     33.85 o
  -1   5  12        2.17      -12.05     13.52 o
   0   5  12        2.47       -2.63     15.19 o
   1   5  12       27.03       40.03     15.34 o
   2   5  12       14.90       34.83     24.90 o
   3   5  12        3.68      -18.66     23.35 o
   4   5  12       31.05       47.91     29.33 o
   5   5  12       11.26       29.36     29.61 o
   6   5  12        1.06      -11.01     38.11 o
  -7   6  12       41.66       67.40     46.11 o
  -6   6  12       46.49       69.46     44.38 o
  -5   6  12       58.84       42.36     39.27 o
  -4   6  12      614.31      502.05     59.98 o
  -3   6  12     6978.04     6801.82    128.46 o
  -2   6  12       42.49       60.28     24.55 o
  -1   6  12       31.11       42.12     18.38 o
   0   6  12      433.63      445.80     31.71 o
   1   6  12      337.04      415.73     39.14 o
   2   6  12       23.73       -2.82     24.13 o
   3   6  12       39.06       85.83     31.46 o
   4   6  12      162.61      138.95     37.58 o
   5   6  12       50.63       55.34     42.14 o
  -7   7  12      101.69       61.73     67.13 o
  -6   7  12        1.22       17.21     39.73 o
  -5   7  12       29.23       20.68     55.17 o
  -4   7  12      254.03      299.75     64.81 o
  -3   7  12        8.71       19.22     21.97 o
  -2   7  12        8.26       28.64     26.42 o
  -1   7  12        1.17       -4.83     19.01 o
   0   7  12       24.09       41.36     25.26 o
   1   7  12      158.98      172.42     33.22 o
   2   7  12      150.08      165.18     38.21 o
   3   7  12       36.37       28.71     29.29 o
   4   7  12        0.37       -9.93     28.00 o
   5   7  12       21.29       52.39     42.80 o
  -6   8  12       22.72       11.57     60.18 o
  -5   8  12        4.14       11.57     54.01 o
  -4   8  12      173.75      190.32     49.86 o
  -3   8  12      152.34      162.13     31.12 o
  -2   8  12        1.28      -22.99     26.96 o
  -1   8  12        1.64      -22.53     22.53 o
   0   8  12       11.60        2.26     22.87 o
   1   8  12       72.42       70.19     30.02 o
   2   8  12       47.81       64.07     32.86 o
   3   8  12       35.74       75.65     35.77 o
   4   8  12       11.32        4.40     31.63 o
  -6   9  12       11.17       15.43     59.41 o
  -5   9  12        0.32        0.77     59.41 o
  -4   9  12       79.14       68.67     64.81 o
  -3   9  12       70.83       60.95     61.73 o
  -2   9  12        0.20       -7.36     31.63 o
  -1   9  12       16.85      -24.53     33.62 o
   0   9  12        1.49      -21.43     21.43 o
   1   9  12       54.58       54.11     33.98 o
   2   9  12       20.68       -4.96     30.75 o
   3   9  12       39.13       -0.79     32.54 o
   4   9  12        1.46       49.44     43.09 o
  -5  10  12       19.31      -23.15     58.64 o
  -4  10  12       24.14       41.66     60.95 o
  -3  10  12       24.94       57.10     64.04 o
  -2  10  12        7.70        1.88     33.28 o
  -1  10  12        7.94      -21.18     36.75 o
   0  10  12        3.31      -26.91     26.91 o
   1  10  12       11.53      -27.64     31.78 o
   2  10  12       19.83      -36.90     36.90 o
   3  10  12       54.73       15.70     38.02 o
  -4  11  12        0.00        7.72     56.32 o
  -3  11  12       10.45       36.26     67.13 o
  -2  11  12        0.85      -37.81     54.01 o
  -1  11  12        0.18      -35.36     35.36 o
   0  11  12        0.00      -56.71     56.71 o
   1  11  12       75.30        5.73     37.23 o
   2  11  12       12.87      -27.83     43.45 o
  -3  12  12        4.98      -10.03     63.27 o
  -2  12  12       20.61       62.50     67.13 o
  -1  12  12        0.01       19.34     43.55 o
   0  12  12      330.96      303.63     65.74 o
  -1 -14  13        1.22      -45.50     58.25 o
   0 -14  13       70.48      181.32     83.33 o
   1 -14  13        5.67       29.69     32.62 o
   2 -14  13        3.63       11.22     39.01 o
   3 -14  13        1.21       57.87     64.81 o
  -2 -13  13        0.25       17.28     38.01 o
  -1 -13  13       10.75       11.84     35.46 o
   0 -13  13       11.44       -5.57     43.01 o
   1 -13  13       64.66       70.66     34.78 o
   2 -13  13       81.99      127.25     39.37 o
   3 -13  13        8.61       11.85     36.99 o
   4 -13  13        1.38      -30.86     55.55 o
  -3 -12  13        0.65       12.15     30.25 o
  -2 -12  13       29.83       17.72     34.79 o
  -1 -12  13       37.60        9.89     35.86 o
   0 -12  13        0.01        6.17     27.11 o
   1 -12  13       55.43       71.18     39.33 o
   2 -12  13        1.85       28.58     30.03 o
   3 -12  13        0.24      -11.88     34.38 o
   4 -12  13       71.18       70.32     55.17 o
   5 -12  13        0.71       -5.40     57.10 o
  -4 -11  13       10.01      -15.64     32.55 o
  -3 -11  13       62.06      142.68     41.59 o
  -2 -11  13       28.60       10.02     34.28 o
  -1 -11  13        0.18       12.26     32.00 o
   0 -11  13        0.05       13.84     25.85 o
   1 -11  13        1.45        3.84     26.78 o
   2 -11  13        1.21       13.88     35.03 o
   3 -11  13      131.42      134.21     44.15 o
   4 -11  13       52.92       70.37     41.67 o
   5 -11  13       19.35        3.16     35.56 o
  -4 -10  13        3.90      -31.23     31.23 o
  -3 -10  13       24.79        5.11     32.86 o
  -2 -10  13      561.32      511.45     54.34 o
  -1 -10  13       82.53      111.08     24.88 o
   0 -10  13     1061.69     1074.55     59.45 o
   1 -10  13      417.94      471.22     47.05 o
   2 -10  13        0.02        7.68     25.54 o
   3 -10  13        7.69       16.45     30.03 o
   4 -10  13       77.56       70.82     57.87 o
   5 -10  13        6.08       66.87     38.18 o
   6 -10  13        3.24      -26.23     57.10 o
  -5  -9  13       13.01      -11.46     39.62 o
  -4  -9  13        0.87       19.30     23.36 o
  -3  -9  13      158.16       82.55     35.46 o
  -2  -9  13       45.59       79.92     35.33 o
  -1  -9  13       85.90      120.52     25.14 o
   0  -9  13     3330.50     3456.26     98.65 o
   1  -9  13     1469.39     1410.56     70.60 o
   2  -9  13      548.31      607.08     57.43 o
   3  -9  13      427.72      460.03     56.78 o
   4  -9  13      774.11      707.52     69.00 o
   5  -9  13      205.96      230.98     51.38 o
   6  -9  13       25.13       40.31     40.07 o
  -5  -8  13      168.70      145.31     41.35 o
  -4  -8  13       20.82       34.97     32.39 o
  -3  -8  13       14.50       12.44     37.62 o
  -2  -8  13       95.06       49.88     33.83 o
  -1  -8  13      257.65      256.10     41.16 o
   0  -8  13       64.48       91.25     29.03 o
   1  -8  13      729.74      679.39     51.02 o
   2  -8  13      802.96      775.22     52.67 o
   3  -8  13       16.17      -10.22     27.21 o
   4  -8  13       82.34       77.90     35.71 o
   5  -8  13        2.77       47.56     34.45 o
   6  -8  13       67.37       87.29     42.82 o
  -6  -7  13       13.74       -5.16     33.43 o
  -5  -7  13      105.89       19.75     27.75 o
  -4  -7  13      564.97      569.27    111.08 o
  -3  -7  13      366.79      376.55     45.33 o
  -2  -7  13       17.23        8.72     29.34 o
  -1  -7  13        1.67       -1.87     17.91 o
   0  -7  13        0.00      -12.17     21.06 o
   1  -7  13      298.60      306.13     35.82 o
   2  -7  13       17.08       -6.87     25.70 o
   3  -7  13       74.29       52.94     32.38 o
   4  -7  13        1.79      -25.21     25.21 o
   5  -7  13      170.10      134.38     40.64 o
   6  -7  13       19.80       48.84     37.54 o
   7  -7  13        1.51      -43.21     60.95 o
  -6  -6  13       80.96       41.81     35.55 o
  -5  -6  13      103.36       64.39     36.29 o
  -4  -6  13      440.84      476.29     47.58 o
  -3  -6  13      706.34      649.47     52.28 o
  -2  -6  13       40.92       37.55     29.83 o
  -1  -6  13        4.68       -7.22     16.52 o
   0  -6  13       60.52       54.65     21.96 o
   1  -6  13       49.65       22.92     21.71 o
   2  -6  13      172.62      219.34     38.32 o
   3  -6  13       45.83       61.99     31.59 o
   4  -6  13      192.90      188.40     41.46 o
   5  -6  13      311.03      301.57     50.64 o
   6  -6  13       13.81      -27.69     27.69 o
   7  -6  13        0.39       79.47     69.44 o
  -6  -5  13       24.63       11.39     33.38 o
  -5  -5  13      170.90      154.28     38.71 o
  -4  -5  13        0.15      -26.67     26.67 o
  -3  -5  13      143.65      185.73     35.08 o
  -2  -5  13      460.77      432.26     27.86 o
  -1  -5  13      203.02      229.40     24.02 o
   0  -5  13      507.86      506.62     32.13 o
   1  -5  13       67.16       60.86     22.34 o
   2  -5  13      117.60      133.10     32.72 o
   3  -5  13       32.20       69.69     29.99 o
   4  -5  13      600.19      545.86     57.00 o
   5  -5  13       30.65       36.77     31.52 o
   6  -5  13      274.72      418.19     89.50 o
   7  -5  13       19.32        3.09     56.32 o
  -7  -4  13        8.93        0.41     39.48 o
  -6  -4  13       94.79       55.10     35.73 o
  -5  -4  13       50.50       27.78     29.35 o
  -4  -4  13      230.99      209.99     37.19 o
  -3  -4  13        1.54      -17.93     17.93 o
  -2  -4  13        3.83        6.34     13.29 o
  -1  -4  13     1306.42     1248.97     52.10 o
   0  -4  13      246.67      234.62     22.06 o
   1  -4  13        0.66        0.43     20.71 o
   2  -4  13       20.24       24.40     23.69 o
   3  -4  13      134.93       81.23     40.89 o
   4  -4  13        3.78        8.31     27.57 o
   5  -4  13       19.87       -6.94     42.44 o
   6  -4  13       10.50      -16.20     47.84 o
   7  -4  13      161.98      253.84     85.64 o
  -7  -3  13        6.23      -15.03     40.36 o
  -6  -3  13     1045.44     1098.21    105.70 o
  -5  -3  13       18.59      -20.54     26.81 o
  -4  -3  13        2.61       -5.16     26.46 o
  -3  -3  13      327.52      358.06     22.84 o
  -2  -3  13     1662.34     1705.44     62.14 o
  -1  -3  13      132.15      164.98     18.68 o
   0  -3  13      413.51      398.97     24.04 o
   1  -3  13      938.96     1044.10     45.00 o
   2  -3  13        0.19       -5.69     20.65 o
   3  -3  13        0.04       -3.97     22.35 o
   4  -3  13     1579.71     1636.49    121.14 o
   5  -3  13        0.02       -6.17     40.89 o
   6  -3  13       21.92      -23.92     45.52 o
   7  -3  13      137.54      137.34     74.84 o
  -7  -2  13       18.84      -12.71     40.07 o
  -6  -2  13      951.32      927.95     97.22 o
  -5  -2  13      250.83      244.70     35.85 o
  -4  -2  13       26.95       51.35     20.30 o
  -3  -2  13      910.37      897.83     30.60 o
  -2  -2  13      154.04      168.91     17.37 o
  -1  -2  13      387.21      408.43     23.19 o
   0  -2  13      825.99      781.89     50.98 o
   1  -2  13        6.95        1.02     14.66 o
   2  -2  13       13.16       -6.49     20.16 o
   3  -2  13       15.74       61.73     43.21 o
   4  -2  13      127.75      158.17     57.87 o
   5  -2  13       49.61       40.89     54.01 o
   6  -2  13       81.49      115.73     63.27 o
   7  -2  13       40.29       35.49     61.73 o
  -7  -1  13      246.47      188.26     76.38 o
  -6  -1  13      404.95      374.26     62.88 o
  -5  -1  13      175.41      179.32     26.47 o
  -4  -1  13      331.58      340.01     27.51 o
  -3  -1  13     1419.60     1419.32     38.86 o
  -2  -1  13      583.39      601.87     23.06 o
  -1  -1  13       26.98       38.28     12.70 o
   0  -1  13     7915.00     8126.48    130.30 o
   1  -1  13       19.32       40.61     16.13 o
   2  -1  13        5.95       17.01     22.89 o
   3  -1  13       97.12       94.90     45.52 o
   4  -1  13     9089.30     9319.73    262.33 o
   5  -1  13      190.97      270.05     69.44 o
   6  -1  13       18.76       44.75     55.55 o
   7  -1  13        0.21      -22.38     53.24 o
  -7   0  13      117.29      155.86     72.53 o
  -6   0  13        4.78      -23.75     23.75 o
  -5   0  13       12.91       13.73     19.76 o
  -4   0  13       26.02       19.10     22.95 o
  -3   0  13      221.07      215.94     27.47 o
  -2   0  13        6.09       -4.51     16.59 o
  -1   0  13        0.38       -2.63     10.96 o
   0   0  13       29.36       38.19     17.32 o
   1   0  13      317.73      350.00     42.30 o
   2   0  13       24.81       24.26     23.84 o
   3   0  13      301.72      309.33     39.28 o
   4   0  13     1827.26     1913.48    129.62 o
   5   0  13      611.99      540.10     86.42 o
   6   0  13      105.98       56.32     56.32 o
   7   0  13        0.75       20.83     58.64 o
  -7   1  13      245.06      265.42     83.33 o
  -6   1  13       64.17       21.40     36.67 o
  -5   1  13        0.01      -21.58     21.58 o
  -4   1  13        0.73       16.44     22.60 o
  -3   1  13       11.06      -17.29     18.04 o
  -2   1  13       12.86       46.58     26.42 o
  -1   1  13       97.68      104.04     18.87 o
   0   1  13      274.74      240.60     25.61 o
   1   1  13      506.51      437.69     32.61 o
   2   1  13       75.48       89.96     26.31 o
   3   1  13        6.73       27.68     24.65 o
   4   1  13      322.86      359.61     38.96 o
   5   1  13       64.83       61.73     53.24 o
   6   1  13       61.58       41.66     59.41 o
  -7   2  13      205.69      227.61     82.56 o
  -6   2  13       51.34       21.66     36.28 o
  -5   2  13       41.56       16.59     32.19 o
  -4   2  13        0.69      -17.46     28.85 o
  -3   2  13       30.02        0.39     27.82 o
  -2   2  13       52.14       55.78     29.15 o
  -1   2  13      132.27      131.96     15.97 o
   0   2  13        9.45       17.71     15.91 o
   1   2  13       34.96       44.36     19.32 o
   2   2  13       17.32       30.72     22.43 o
   3   2  13        5.16       -7.94     19.95 o
   4   2  13       52.19       21.60     45.52 o
   5   2  13      214.61      287.79     75.61 o
   6   2  13       30.13       31.63     53.24 o
  -7   3  13       17.40       18.79     41.71 o
  -6   3  13        0.03      -26.23     32.19 o
  -5   3  13       69.70       32.62     34.07 o
  -4   3  13       21.06       -1.33     33.95 o
  -3   3  13      245.66      258.05     42.80 o
  -2   3  13     1017.17      928.95     61.33 o
  -1   3  13      609.15      598.04     26.00 o
   0   3  13      135.80      141.62     23.87 o
   1   3  13      210.80      215.71     32.21 o
   2   3  13       55.67       40.16     22.27 o
   3   3  13     1970.03     1878.76    125.77 o
   4   3  13       62.03       75.61     52.47 o
   5   3  13       32.37      -17.75     48.61 o
   6   3  13        0.78       -4.81     33.55 o
  -7   4  13       16.27      -35.91     35.91 o
  -6   4  13       38.25       12.43     36.20 o
  -5   4  13      361.83      439.82     56.42 o
  -4   4  13       48.02       56.79     37.35 o
  -3   4  13      314.61      249.39     45.55 o
  -2   4  13       12.93      -26.72     26.72 o
  -1   4  13       30.76       35.94     14.03 o
   0   4  13       75.48       82.06     23.00 o
   1   4  13       24.61       55.89     21.50 o
   2   4  13      323.62      336.70     33.57 o
   3   4  13      251.34      283.94     65.58 o
   4   4  13       30.33       34.72     48.61 o
   5   4  13       22.90       23.52     27.76 o
   6   4  13        5.28        3.01     37.42 o
  -7   5  13        2.23      -19.00     40.03 o
  -6   5  13       31.45       25.27     38.69 o
  -5   5  13       28.73       -4.51     32.43 o
  -4   5  13       40.30       45.75     38.72 o
  -3   5  13        8.17        8.01     32.80 o
  -2   5  13      134.49      130.81     25.69 o
  -1   5  13        7.25       -0.90     19.38 o
   0   5  13      786.59      810.54     36.51 o
   1   5  13        0.32       10.19     16.87 o
   2   5  13      104.23      134.74     31.19 o
   3   5  13       48.67       55.62     28.45 o
   4   5  13        0.01       -0.04     26.98 o
   5   5  13       30.20       15.55     29.89 o
  -7   6  13        0.03        7.46     42.51 o
  -6   6  13      233.35      260.78     90.27 o
  -5   6  13       70.61       78.38     42.73 o
  -4   6  13        2.02       -6.84     32.84 o
  -3   6  13      764.44      752.93     67.36 o
  -2   6  13        1.58        3.73     22.99 o
  -1   6  13       11.84       -5.34     16.72 o
   0   6  13      154.52      156.47     24.04 o
   1   6  13        0.16       -3.86     16.78 o
   2   6  13       53.81       75.05     28.72 o
   3   6  13        0.19       14.50     27.39 o
   4   6  13       17.50       12.94     30.37 o
   5   6  13        4.99        5.44     30.82 o
  -6   7  13       15.12       15.83     41.96 o
  -5   7  13       12.52        9.00     38.45 o
  -4   7  13      907.24      996.34     79.65 o
  -3   7  13      607.59      593.23     63.47 o
  -2   7  13      102.91      127.15     30.36 o
  -1   7  13      131.29      140.03     24.63 o
   0   7  13     1650.46     1700.55     53.33 o
   1   7  13       39.26       41.54     26.76 o
   2   7  13      149.35      156.43     34.80 o
   3   7  13        0.02       16.83     29.24 o
   4   7  13      315.79      303.71     47.75 o
  -6   8  13       34.13       69.44     66.35 o
  -5   8  13       20.03       43.63     43.25 o
  -4   8  13       17.46       26.62     40.92 o
  -3   8  13       71.93       66.12     38.94 o
  -2   8  13        6.01      -18.35     23.01 o
  -1   8  13       36.29       30.77     25.91 o
   0   8  13       56.79       53.28     28.47 o
   1   8  13        2.81      -13.91     24.00 o
   2   8  13        8.65       10.03     29.09 o
   3   8  13       46.43       54.52     34.47 o
   4   8  13        3.07        0.68     33.94 o
  -6   9  13        0.00      -13.12     58.64 o
  -5   9  13        0.17       13.12     61.73 o
  -4   9  13        6.93      -23.92     55.55 o
  -3   9  13       10.59       30.86     54.01 o
  -2   9  13       46.62       75.01     37.07 o
  -1   9  13       44.17       38.23     38.23 o
   0   9  13       12.25      -26.70     26.70 o
   1   9  13        1.36      -26.53     26.53 o
   2   9  13       89.13       98.10     38.26 o
   3   9  13        3.67        1.18     32.18 o
  -5  10  13        1.14      -41.66     63.27 o
  -4  10  13        0.06       -4.63     57.10 o
  -3  10  13        7.76        1.54     60.95 o
  -2  10  13        2.94        7.72     59.41 o
  -1  10  13        4.54       26.31     48.61 o
   0  10  13        0.12      -23.85     23.85 o
   1  10  13        0.02       -3.60     32.40 o
   2  10  13        3.61      -27.74     32.21 o
  -4  11  13       12.14      -57.87     57.87 o
  -3  11  13        6.37       23.92     65.58 o
  -2  11  13        2.26      -33.95     56.32 o
  -1  11  13        6.56      -33.19     39.55 o
   0  11  13        1.48      -28.81     37.43 o
   1  11  13      113.14       99.48     42.45 o
  -3  12  13       17.66      -39.35     64.04 o
  -2  12  13       42.18       61.73     74.84 o
  -1  12  13        0.01      -10.80     63.27 o
   0  12  13       22.16      -46.03     55.17 o
   0 -14  14       15.22       -8.49     65.58 o
   1 -14  14        2.78      -25.46     58.64 o
   2 -14  14       11.70       73.85     45.36 o
  -2 -13  14       19.31       34.38     39.27 o
  -1 -13  14        0.91      -15.03     33.89 o
   0 -13  14        4.80       34.15     46.08 o
   1 -13  14        7.11        6.13     30.58 o
   2 -13  14       10.73       27.79     30.00 o
   3 -13  14       36.94        3.57     34.48 o
   4 -13  14       28.89       45.52     64.81 o
  -3 -12  14        6.04       -9.58     34.14 o
  -2 -12  14       16.49        2.07     36.09 o
  -1 -12  14        0.13       30.85     36.86 o
   0 -12  14       30.10       73.87     29.85 o
   1 -12  14       87.08      137.42     36.72 o
   2 -12  14       51.91       58.11     33.44 o
   3 -12  14        2.86      -28.25     28.25 o
   4 -12  14       13.72       35.49     47.84 o
  -4 -11  14       16.51      -22.32     34.26 o
  -3 -11  14        5.54      -18.52     33.40 o
  -2 -11  14        2.01      -26.93     31.75 o
  -1 -11  14        0.55      -15.05     29.85 o
   0 -11  14       79.85       57.75     29.50 o
   1 -11  14        1.02       23.53     27.28 o
   2 -11  14       25.21        0.78     27.49 o
   3 -11  14      180.06      219.20     49.61 o
   4 -11  14      204.64      184.25     49.02 o
   5 -11  14        5.57       20.10     35.57 o
  -4 -10  14       10.07       -4.07     23.93 o
  -3 -10  14        0.67      -15.93     31.72 o
  -2 -10  14       20.36       17.66     32.86 o
  -1 -10  14       27.57       21.50     21.03 o
   0 -10  14       18.00       14.68     25.43 o
   1 -10  14     1238.96     1278.41     65.87 o
   2 -10  14        1.11      -20.18     23.50 o
   3 -10  14        1.22       27.44     32.06 o
   4 -10  14      144.80      136.70     43.92 o
   5 -10  14       20.72       39.07     35.40 o
   6 -10  14       53.11       33.95     67.90 o
  -5  -9  14       11.94        0.32     33.91 o
  -4  -9  14       31.65        5.41     34.00 o
  -3  -9  14      133.59      151.85     40.30 o
  -2  -9  14       84.64       72.23     34.84 o
  -1  -9  14       50.54       52.71     22.71 o
   0  -9  14       10.42      -16.40     24.20 o
   1  -9  14     2904.17     2823.67     87.54 o
   2  -9  14      333.66      352.60     42.19 o
   3  -9  14        9.85       -0.63     27.62 o
   4  -9  14        2.66       11.39     30.25 o
   5  -9  14      140.22      143.21     45.69 o
   6  -9  14       39.70       49.02     40.31 o
  -5  -8  14        0.71      -13.27     25.79 o
  -4  -8  14       42.45       -2.14     32.07 o
  -3  -8  14      172.63      127.08     50.79 o
  -2  -8  14      162.73      157.76     38.15 o
  -1  -8  14       31.61       46.36     22.39 o
   0  -8  14     1488.04     1503.60     63.75 o
   1  -8  14     3144.56     3098.29     87.81 o
   2  -8  14      882.19      865.31     68.39 o
   3  -8  14      515.87      556.15     59.40 o
   4  -8  14       18.05      -16.69     24.96 o
   5  -8  14       23.90       41.52     34.22 o
   6  -8  14       22.19       36.47     39.86 o
  -6  -7  14        0.42      -33.76     33.76 o
  -5  -7  14        3.34      -21.84     38.06 o
  -4  -7  14      199.23      134.15     37.98 o
  -3  -7  14       49.78       51.25     32.24 o
  -2  -7  14      100.86      113.04     35.83 o
  -1  -7  14      736.14      729.37     40.01 o
   0  -7  14      349.70      293.06     34.16 o
   1  -7  14      109.19       95.65     28.01 o
   2  -7  14       91.30       54.34     31.42 o
   3  -7  14        5.36      -15.31     26.67 o
   4  -7  14        0.49      -22.78     22.78 o
   5  -7  14      767.39      754.29     75.23 o
   6  -7  14       45.87       50.71     40.51 o
  -6  -6  14        1.28       -1.41     33.77 o
  -5  -6  14        4.58       -9.34     30.97 o
  -4  -6  14      165.20      125.94     36.84 o
  -3  -6  14       31.44       63.18     32.93 o
  -2  -6  14      179.52      162.45     35.29 o
  -1  -6  14      604.49      639.63     36.32 o
   0  -6  14      127.78      153.65     28.34 o
   1  -6  14       53.18       58.21     24.44 o
   2  -6  14       51.14       45.24     29.40 o
   3  -6  14        1.58        7.62     26.97 o
   4  -6  14       12.46       26.37     29.64 o
   5  -6  14       44.43       13.89     31.14 o
   6  -6  14       41.42       53.24     65.58 o
   7  -6  14        0.06      -23.15     52.47 o
  -6  -5  14      115.41      115.66     47.27 o
  -5  -5  14       92.65       62.57     33.64 o
  -4  -5  14      205.76      203.44     38.61 o
  -3  -5  14      104.20       65.22     31.09 o
  -2  -5  14      622.27      663.37     33.64 o
  -1  -5  14      151.00      128.14     22.02 o
   0  -5  14        0.95       -7.19     16.17 o
   1  -5  14        7.77        2.23     19.34 o
   2  -5  14       37.26       30.99     27.13 o
   3  -5  14        1.68       -3.74     24.60 o
   4  -5  14      123.64      162.01     39.10 o
   5  -5  14      190.41      233.41     45.69 o
   6  -5  14      297.18      339.49     81.79 o
   7  -5  14       51.15       72.53     70.21 o
  -7  -4  14       10.79        9.60     43.38 o
  -6  -4  14       32.39       47.03     54.40 o
  -5  -4  14        3.31      -26.39     26.39 o
  -4  -4  14      417.60      370.16     48.88 o
  -3  -4  14      669.29      684.68     38.91 o
  -2  -4  14       27.79        8.39     14.20 o
  -1  -4  14       33.29       37.38     16.02 o
   0  -4  14     1018.67     1016.73     36.37 o
   1  -4  14      275.38      271.39     59.02 o
   2  -4  14      384.29      443.51     46.08 o
   3  -4  14      243.70      246.13     41.67 o
   4  -4  14      349.91      284.87     48.22 o
   5  -4  14       13.25       -8.49     41.66 o
   6  -4  14       22.92      103.39     61.73 o
   7  -4  14        5.42      -27.00     50.92 o
  -7  -3  14      100.77       74.62     48.17 o
  -6  -3  14      221.67      197.77     50.41 o
  -5  -3  14        3.99       -2.40     26.70 o
  -4  -3  14      178.88      211.20     35.78 o
  -3  -3  14      262.69      304.51     27.00 o
  -2  -3  14      238.04      219.41     20.42 o
  -1  -3  14      206.88      218.25     20.63 o
   0  -3  14      190.29      186.72     19.74 o
   1  -3  14      103.16       95.76     23.87 o
   2  -3  14       28.22       27.70     23.73 o
   3  -3  14        7.75        4.75     25.26 o
   4  -3  14     2474.39     2360.99    142.74 o
   5  -3  14       77.27       94.90     57.87 o
   6  -3  14       35.33       52.47     57.10 o
   7  -3  14       41.73       43.21     60.95 o
  -7  -2  14       19.10      -20.76     40.20 o
  -6  -2  14       87.91       85.64     44.19 o
  -5  -2  14       22.47       16.34     26.41 o
  -4  -2  14       92.40       94.23     22.40 o
  -3  -2  14     2261.53     2464.24     83.39 o
  -2  -2  14       57.02       45.70     15.03 o
  -1  -2  14     1046.96     1000.36     33.68 o
   0  -2  14      864.31      903.95     35.39 o
   1  -2  14      584.82      622.73     33.53 o
   2  -2  14       67.75       77.66     27.45 o
   3  -2  14       16.71        7.72     36.26 o
   4  -2  14     2643.24     2607.89    149.68 o
   5  -2  14       69.87       60.18     50.92 o
   6  -2  14       64.07      118.05     65.58 o
   7  -2  14        0.36       45.52     61.73 o
  -7  -1  14      160.86       86.42     68.67 o
  -6  -1  14       98.34      113.50     44.75 o
  -5  -1  14        7.40      -18.79     18.79 o
  -4  -1  14       37.55       44.62     20.12 o
  -3  -1  14      596.00      635.57     31.28 o
  -2  -1  14      313.09      320.76     19.77 o
  -1  -1  14      141.02      147.47     17.85 o
   0  -1  14      323.71      361.65     25.66 o
   1  -1  14       61.72       33.16     16.71 o
   2  -1  14      148.73      128.03     32.68 o
   3  -1  14     1570.75     1339.44    105.70 o
   4  -1  14      269.95      319.43     71.76 o
   5  -1  14       10.86       -7.72     43.21 o
   6  -1  14        0.11       15.43     50.92 o
   7  -1  14      184.34      263.88     85.64 o
  -7   0  14      415.55      474.51     99.53 o
  -6   0  14       20.88       28.55     54.01 o
  -5   0  14        0.00      -14.95     22.69 o
  -4   0  14     1002.87      895.37     48.68 o
  -3   0  14       52.36       28.73     22.69 o
  -2   0  14       18.29       12.28     18.56 o
  -1   0  14       20.75        1.03     16.44 o
   0   0  14      189.63      206.48     25.31 o
   1   0  14      730.34      788.33     41.34 o
   2   0  14        0.36      -13.79     22.35 o
   3   0  14     3290.04     3231.25     92.97 o
   4   0  14      104.71       73.15     33.62 o
   5   0  14       17.55       79.47     57.87 o
   6   0  14       10.61      -27.78     47.84 o
  -7   1  14      120.95       76.38     67.13 o
  -6   1  14       31.10       12.17     35.48 o
  -5   1  14        0.91      -11.64     30.10 o
  -4   1  14      991.67      894.00     46.21 o
  -3   1  14       86.19       86.07     21.98 o
  -2   1  14      590.00      548.06     48.41 o
  -1   1  14        2.49        4.80     17.14 o
   0   1  14      571.87      604.63     35.76 o
   1   1  14      234.54      247.96     43.76 o
   2   1  14      204.13      174.73     32.44 o
   3   1  14     2691.51     2669.80    133.87 o
   4   1  14      336.40      332.06     38.56 o
   5   1  14        3.68       27.00     54.01 o
   6   1  14        0.02        4.63     53.24 o
  -7   2  14        3.20      -37.04     51.69 o
  -6   2  14        1.32      -10.99     34.36 o
  -5   2  14       15.38       31.18     32.98 o
  -4   2  14       50.81       73.77     35.35 o
  -3   2  14       56.14       50.19     31.08 o
  -2   2  14      372.64      409.23     44.99 o
  -1   2  14      116.87      123.65     21.71 o
   0   2  14        0.42      -12.99     16.22 o
   1   2  14      228.77      203.34     33.16 o
   2   2  14      378.96      429.45     47.84 o
   3   2  14     1135.78     1146.33    131.17 o
   4   2  14       46.94       55.55     44.75 o
   5   2  14      203.34      216.81     73.30 o
   6   2  14       44.16        0.77     55.55 o
  -7   3  14        1.25        9.79     38.72 o
  -6   3  14        0.12      -13.20     34.16 o
  -5   3  14        0.96       -2.79     32.46 o
  -4   3  14       30.03       47.55     36.80 o
  -3   3  14       15.03       18.71     30.39 o
  -2   3  14       86.86       98.82     34.56 o
  -1   3  14      208.86      216.40     20.94 o
   0   3  14       64.39       63.97     17.92 o
   1   3  14       78.41       91.73     29.28 o
   2   3  14       12.05       -1.26     20.98 o
   3   3  14      555.73      504.60     80.24 o
   4   3  14      127.55      141.20     60.18 o
   5   3  14       78.22       57.87     57.87 o
   6   3  14       23.35        4.85     35.97 o
  -7   4  14        0.03      -31.03     37.89 o
  -6   4  14       79.03       98.40     44.71 o
  -5   4  14        3.12      -13.78     31.50 o
  -4   4  14        0.15       -3.16     32.72 o
  -3   4  14       11.00       14.56     32.43 o
  -2   4  14       32.77       32.81     31.34 o
  -1   4  14      164.33      143.05     18.62 o
   0   4  14        0.50      -14.23     18.63 o
   1   4  14        3.54        0.47     18.26 o
   2   4  14       33.87       44.62     22.52 o
   3   4  14        9.80       44.75     47.07 o
   4   4  14       35.42       36.26     51.69 o
   5   4  14        6.12       20.38     34.08 o
   6   4  14        6.13       69.58     41.47 o
  -7   5  14       61.11       63.38     48.32 o
  -6   5  14       94.81       87.15     46.22 o
  -5   5  14        4.56      -25.71     60.18 o
  -4   5  14      286.02      281.15     51.45 o
  -3   5  14      153.04      129.22     49.77 o
  -2   5  14      137.69      143.47     26.80 o
  -1   5  14        6.62       -8.86     14.16 o
   0   5  14       25.28       26.86     17.87 o
   1   5  14      152.07      186.13     24.44 o
   2   5  14        1.54        2.68     21.75 o
   3   5  14       21.82        9.14     24.16 o
   4   5  14       20.34       39.07     29.84 o
   5   5  14        0.88        0.76     28.80 o
  -7   6  14       26.68       -9.57     44.73 o
  -6   6  14        4.29        4.10     59.02 o
  -5   6  14       12.70       38.08     39.65 o
  -4   6  14      261.77      205.55     49.65 o
  -3   6  14      508.39      464.15     67.51 o
  -2   6  14      483.17      440.12     38.28 o
  -1   6  14      958.91     1017.94     41.09 o
   0   6  14      868.43      924.42     41.34 o
   1   6  14       95.57      118.01     23.17 o
   2   6  14       82.06       67.74     28.63 o
   3   6  14        5.13        3.49     26.17 o
   4   6  14       99.24       34.40     32.11 o
   5   6  14        0.40       27.39     69.44 o
  -6   7  14        0.54      -37.88     38.32 o
  -5   7  14       76.74       88.49     58.25 o
  -4   7  14       52.48       47.35     40.87 o
  -3   7  14        2.35       13.41     34.25 o
  -2   7  14      156.38      171.45     31.32 o
  -1   7  14        6.15       -9.44     19.10 o
   0   7  14        0.10       -9.94     18.84 o
   1   7  14      188.71      206.13     37.67 o
   2   7  14        6.71        1.76     27.86 o
   3   7  14      180.89      187.23     41.00 o
   4   7  14       34.70       27.09     32.93 o
  -6   8  14        9.09       12.40     44.59 o
  -5   8  14       14.72       -3.04     37.89 o
  -4   8  14      134.35      118.38     49.35 o
  -3   8  14      346.92      228.33     51.54 o
  -2   8  14       82.63       83.31     28.87 o
  -1   8  14        5.40      -26.90     32.44 o
   0   8  14      391.05      396.70     41.98 o
   1   8  14       35.53       25.14     28.47 o
   2   8  14      134.08      119.72     37.80 o
   3   8  14      345.99      301.09     47.58 o
   4   8  14       25.19        2.37     33.70 o
  -5   9  14       24.52       -8.49     60.18 o
  -4   9  14      229.12      195.21     77.16 o
  -3   9  14       32.26       17.75     55.55 o
  -2   9  14        3.54      -15.43     51.69 o
  -1   9  14        0.13      -34.05     34.05 o
   0   9  14        5.93      -27.20     27.20 o
   1   9  14       11.99        1.78     29.85 o
   2   9  14       92.31      103.41     38.99 o
   3   9  14       99.80       67.64     39.04 o
  -5  10  14        3.02      -58.64     58.64 o
  -4  10  14       47.98      -46.29     54.78 o
  -3  10  14       30.30       50.15     59.41 o
  -2  10  14       18.06      -23.92     56.32 o
  -1  10  14        3.35       -0.83     39.65 o
   0  10  14       54.90       59.62     54.40 o
   1  10  14        7.66      -30.43     30.43 o
   2  10  14        9.56      -14.29     33.12 o
  -4  11  14        7.90      -45.52     56.32 o
  -3  11  14        0.11      -48.61     48.61 o
  -2  11  14        2.32       36.26     65.58 o
  -1  11  14        4.62      -22.38     57.10 o
   0  11  14        5.77      -35.22     35.22 o
   1  11  14       79.59       66.69     55.10 o
   0 -14  15       22.33       24.69     70.98 o
   1 -14  15       32.19       22.38     64.81 o
   2 -14  15        4.44       50.51     43.19 o
  -2 -13  15        2.54      -18.36     43.00 o
  -1 -13  15        5.13       34.10     37.99 o
   0 -13  15        0.55       46.53     44.44 o
   1 -13  15       19.51       27.95     31.08 o
   2 -13  15       32.38       69.54     34.71 o
   3 -13  15        0.04       37.17     37.25 o
  -3 -12  15        5.03      -20.45     34.50 o
  -2 -12  15        9.93       -0.82     35.83 o
  -1 -12  15        1.26        1.89     34.35 o
   0 -12  15       41.19       44.76     45.49 o
   1 -12  15        1.34       18.39     29.64 o
   2 -12  15        0.08      -25.02     25.02 o
   3 -12  15       34.40       62.50     54.78 o
   4 -12  15       12.36       -8.60     35.11 o
  -4 -11  15        3.97      -11.84     27.14 o
  -3 -11  15       21.90       22.27     36.77 o
  -2 -11  15      144.55      172.59     45.12 o
  -1 -11  15        6.43        5.16     32.69 o
   0 -11  15       16.95        3.60     26.09 o
   1 -11  15      122.75      114.09     45.59 o
   2 -11  15       32.99       30.12     29.17 o
   3 -11  15       39.50       56.34     37.84 o
   4 -11  15        5.70      -12.29     64.43 o
   5 -11  15        1.57      -25.46     55.55 o
  -4 -10  15       22.54       27.25     37.72 o
  -3 -10  15        2.18      -14.69     31.54 o
  -2 -10  15        0.09       16.03     32.35 o
  -1 -10  15       13.65      -19.75     29.86 o
   0 -10  15      161.07      234.89     51.74 o
   1 -10  15       31.80       27.54     31.04 o
   2 -10  15        7.83       10.37     25.16 o
   3 -10  15      402.26      409.39     57.46 o
   4 -10  15        2.14       55.39     35.96 o
   5 -10  15       34.28       30.55     44.36 o
  -5  -9  15        0.23      -18.45     28.81 o
  -4  -9  15       73.10       92.50     39.41 o
  -3  -9  15       14.80        2.86     39.95 o
  -2  -9  15       90.07       52.10     34.35 o
  -1  -9  15        1.48      -11.65     28.93 o
   0  -9  15     1596.26     1637.20     68.78 o
   1  -9  15      173.23      176.46     34.96 o
   2  -9  15      484.96      461.66     45.77 o
   3  -9  15      902.96      975.62     75.27 o
   4  -9  15      548.19      450.33     59.69 o
   5  -9  15       27.77       38.39     34.53 o
   6  -9  15        7.57       -7.72     57.10 o
  -5  -8  15       52.14       14.87     35.56 o
  -4  -8  15      227.62      179.19     42.80 o
  -3  -8  15      202.56      181.70     40.81 o
  -2  -8  15      258.95      288.48     43.61 o
  -1  -8  15        1.94       -5.08     30.51 o
   0  -8  15     1003.80      962.24     56.23 o
   1  -8  15       66.91       19.17     27.02 o
   2  -8  15      983.80     1016.81     71.96 o
   3  -8  15       20.47       -0.64     27.26 o
   4  -8  15      775.21      629.19     66.55 o
   5  -8  15      117.25      106.03     40.74 o
   6  -8  15       16.08       53.72     36.89 o
  -6  -7  15        0.18      -30.29     30.29 o
  -5  -7  15       15.89        7.72     32.97 o
  -4  -7  15      874.34      777.11     60.24 o
  -3  -7  15      560.56      530.09     51.28 o
  -2  -7  15        3.30       -5.51     29.62 o
  -1  -7  15      733.82      747.11     41.82 o
   0  -7  15     6143.75     6114.09    110.44 o
   1  -7  15       41.22       49.02     26.56 o
   2  -7  15      458.20      493.59     53.46 o
   3  -7  15       94.44      103.06     37.23 o
   4  -7  15      502.75      449.35     57.22 o
   5  -7  15       11.80       12.43     30.58 o
   6  -7  15        0.26       17.01     33.91 o
  -6  -6  15        0.18       10.03     40.97 o
  -5  -6  15        4.16      -30.18     30.18 o
  -4  -6  15       29.32        0.04     28.63 o
  -3  -6  15       12.67       -3.67     29.02 o
  -2  -6  15       57.39       66.69     19.49 o
  -1  -6  15       99.92       71.00     21.77 o
   0  -6  15        6.11      -17.65     17.65 o
   1  -6  15      487.15      479.30     41.05 o
   2  -6  15        4.35       -5.47     25.62 o
   3  -6  15      523.18      480.77     54.28 o
   4  -6  15        2.74       30.47     30.74 o
   5  -6  15        9.45      -16.20     27.82 o
   6  -6  15        1.67       25.46     54.78 o
  -6  -5  15       10.85      -37.19     49.77 o
  -5  -5  15      560.86      572.37     52.94 o
  -4  -5  15       14.97       22.77     29.25 o
  -3  -5  15      174.40      156.98     41.93 o
  -2  -5  15       74.48       68.14     19.68 o
  -1  -5  15       12.64       -2.37     18.03 o
   0  -5  15      422.41      408.37     31.77 o
   1  -5  15       15.47       -3.26     22.80 o
   2  -5  15      290.82      327.14     44.18 o
   3  -5  15      215.59      192.01     42.44 o
   4  -5  15        0.30      -16.91     23.99 o
   5  -5  15       30.35       38.06     31.84 o
   6  -5  15        4.97      -10.80     49.38 o
  -6  -4  15        4.52        1.02     37.63 o
  -5  -4  15       31.47        0.43     30.45 o
  -4  -4  15      121.99      114.85     34.07 o
  -3  -4  15       76.89       71.22     24.10 o
  -2  -4  15      467.18      475.78     28.12 o
  -1  -4  15      281.44      266.18     23.54 o
   0  -4  15        4.91       -6.43     16.70 o
   1  -4  15       46.53       38.51     26.42 o
   2  -4  15        2.09      -21.28     21.28 o
   3  -4  15      399.61      323.87     56.32 o
   4  -4  15        7.77        5.36     27.57 o
   5  -4  15        8.96       -6.17     46.29 o
   6  -4  15        7.52       10.80     50.15 o
   7  -4  15       21.19       18.52     63.27 o
  -7  -3  15        0.04      -38.39     38.39 o
  -6  -3  15        0.03       21.02     39.67 o
  -5  -3  15      539.61      532.12     47.44 o
  -4  -3  15       55.75       64.57     29.94 o
  -3  -3  15       29.26       28.92     15.65 o
  -2  -3  15        5.88        6.37     15.31 o
  -1  -3  15      934.35      912.97     33.93 o
   0  -3  15        0.16        2.14     16.29 o
   1  -3  15       21.46       22.04     20.45 o
   2  -3  15       12.94       -5.35     36.65 o
   3  -3  15       30.08       46.36     29.87 o
   4  -3  15        0.74       30.86     43.21 o
   5  -3  15      215.86      256.16     73.30 o
   6  -3  15        5.05      -17.75     53.24 o
   7  -3  15       57.94       10.03     57.10 o
  -7  -2  15       37.63       27.00     61.73 o
  -6  -2  15       40.04       40.85     40.87 o
  -5  -2  15       18.08      -32.41     32.41 o
  -4  -2  15      270.84      275.45     31.74 o
  -3  -2  15      934.79      965.21     34.87 o
  -2  -2  15      348.27      380.04     23.32 o
  -1  -2  15      616.17      639.75     28.66 o
   0  -2  15      710.46      734.15     34.34 o
   1  -2  15      129.04      154.21     25.81 o
   2  -2  15       91.92       99.26     25.45 o
   3  -2  15      869.35      878.04     94.90 o
   4  -2  15       12.57      -28.55     42.44 o
   5  -2  15       28.59       50.15     50.92 o
   6  -2  15       66.50      116.51     67.90 o
  -7  -1  15        1.40       23.15     61.73 o
  -6  -1  15       32.11       30.61     45.14 o
  -5  -1  15       28.81       29.15     25.24 o
  -4  -1  15      221.84      198.40     31.30 o
  -3  -1  15      221.57      182.81     30.02 o
  -2  -1  15      233.00      255.27     21.21 o
  -1  -1  15      128.24      141.12     18.43 o
   0  -1  15      868.65      906.24     35.20 o
   1  -1  15      307.07      295.28     26.36 o
   2  -1  15       21.32        1.91     24.26 o
   3  -1  15     3507.44     3659.10    135.41 o
   4  -1  15      574.82      542.41     84.87 o
   5  -1  15      637.86      690.55     98.76 o
   6  -1  15        1.93      -36.26     47.07 o
  -7   0  15      164.39      135.02     77.16 o
  -6   0  15      122.07      115.73     67.13 o
  -5   0  15        1.42      -24.48     24.48 o
  -4   0  15      600.63      566.16     42.35 o
  -3   0  15       42.27       35.47     22.95 o
  -2   0  15      944.81      946.91     59.04 o
  -1   0  15      694.54      648.88     36.04 o
   0   0  15      199.83      194.70     26.49 o
   1   0  15      320.21      343.54     32.75 o
   2   0  15       44.62       30.14     25.88 o
   3   0  15       35.75       12.99     28.06 o
   4   0  15     1141.63     1105.49     66.92 o
   5   0  15      171.57      265.42     74.84 o
   6   0  15       33.41       48.61     60.95 o
  -7   1  15      159.56      148.91     80.24 o
  -6   1  15       46.54       70.26     40.10 o
  -5   1  15       61.31       41.03     32.95 o
  -4   1  15      758.22      753.79     50.38 o
  -3   1  15       33.18       43.10     22.94 o
  -2   1  15      198.37      157.12     35.73 o
  -1   1  15     2190.25     2191.21     54.28 o
   0   1  15     2771.52     2804.02     66.66 o
   1   1  15        6.58       22.36     24.78 o
   2   1  15       20.20       30.42     25.92 o
   3   1  15       41.90       69.15     29.39 o
   4   1  15      345.79      341.80     72.53 o
   5   1  15       26.87       -3.09     50.92 o
   6   1  15       82.81      118.05     68.67 o
  -7   2  15       92.20       34.72     65.58 o
  -6   2  15       11.67       -0.16     36.32 o
  -5   2  15       95.06       49.69     37.26 o
  -4   2  15       85.91      101.44     38.58 o
  -3   2  15        9.81       20.06     30.55 o
  -2   2  15        1.40        4.51     26.97 o
  -1   2  15      224.40      244.33     26.31 o
   0   2  15       27.60       28.13     20.41 o
   1   2  15       45.56       32.72     26.32 o
   2   2  15       70.57       56.67     26.87 o
   3   2  15        9.54       -0.26     23.23 o
   4   2  15      103.45      141.20     59.41 o
   5   2  15      183.58      188.26     73.30 o
   6   2  15        0.94       32.41     60.18 o
  -7   3  15       14.85       19.87     41.37 o
  -6   3  15        1.17        0.52     36.34 o
  -5   3  15        4.02       22.97     35.45 o
  -4   3  15        4.06        4.07     32.43 o
  -3   3  15       37.39       68.05     35.26 o
  -2   3  15      110.78       77.40     33.81 o
  -1   3  15      179.51      186.46     19.90 o
   0   3  15        7.23        3.81     15.54 o
   1   3  15       15.88        1.91     23.82 o
   2   3  15      289.09      376.47     68.67 o
   3   3  15       87.75      145.83     58.64 o
   4   3  15      373.81      342.57     77.16 o
   5   3  15        7.45       19.29     54.01 o
   6   3  15       13.13       45.64     41.52 o
  -7   4  15        1.12       12.65     43.86 o
  -6   4  15       10.73       -7.03     37.77 o
  -5   4  15       36.98       26.32     37.35 o
  -4   4  15      104.04      122.19     42.28 o
  -3   4  15       12.45       -8.87     32.19 o
  -2   4  15      147.38      151.42     39.53 o
  -1   4  15      107.43      111.77     15.70 o
   0   4  15       11.01       -7.91     19.76 o
   1   4  15        2.81       27.62     15.78 o
   2   4  15      149.32      125.94     26.75 o
   3   4  15       92.74      104.16     55.55 o
   4   4  15       98.47      100.30     59.41 o
   5   4  15        1.90       57.36     32.92 o
  -7   5  15       14.51       42.65     47.55 o
  -6   5  15        0.18      -11.64     39.27 o
  -5   5  15        7.00      -11.82     64.04 o
  -4   5  15       27.53       32.46     36.75 o
  -3   5  15      248.86      241.31     47.68 o
  -2   5  15      333.34      368.30     32.90 o
  -1   5  15      181.54      182.09     21.96 o
   0   5  15       21.29       12.25     17.69 o
   1   5  15      101.06       71.56     23.33 o
   2   5  15        6.92       -9.44     23.43 o
   3   5  15        5.29        0.59     25.45 o
   4   5  15        1.07       16.11     28.46 o
   5   5  15       26.45       46.52     32.88 o
  -6   6  15       16.98      -21.94     40.10 o
  -5   6  15      261.34      235.64     54.83 o
  -4   6  15        0.21       -6.90     34.46 o
  -3   6  15      300.77      337.42     53.18 o
  -2   6  15      178.56      170.25     29.93 o
  -1   6  15        9.50      -16.76     16.78 o
   0   6  15       23.07       17.68     19.21 o
   1   6  15      189.97      164.50     25.18 o
   2   6  15      188.29      211.19     37.26 o
   3   6  15        3.82        7.50     26.74 o
   4   6  15        0.96       -0.87     30.05 o
   5   6  15       57.98       78.66     44.83 o
  -6   7  15        1.11       15.57     43.06 o
  -5   7  15        3.93       24.61     54.78 o
  -4   7  15      657.39      637.38     72.01 o
  -3   7  15      139.13      134.04     43.37 o
  -2   7  15        0.22        6.25     23.75 o
  -1   7  15      840.38      815.42     51.37 o
   0   7  15      282.54      298.19     31.00 o
   1   7  15       87.23      108.77     31.03 o
   2   7  15       54.41       63.22     31.55 o
   3   7  15      617.05      626.02     57.30 o
   4   7  15        0.46      -20.92     32.06 o
  -6   8  15       39.28       67.73     51.93 o
  -5   8  15        1.59       12.74     45.91 o
  -4   8  15       53.75      116.26     47.43 o
  -3   8  15        0.00        8.82     36.44 o
  -2   8  15        4.18        8.18     34.90 o
  -1   8  15       68.66       78.99     30.81 o
   0   8  15        5.13      -15.68     24.15 o
   1   8  15       25.88        2.24     36.21 o
   2   8  15       38.55       27.43     31.03 o
   3   8  15        1.42      -11.75     30.95 o
  -5   9  15        9.74        3.86     61.73 o
  -4   9  15      410.67      309.40     87.19 o
  -3   9  15       18.11       60.18     60.18 o
  -2   9  15       41.34       43.98     60.95 o
  -1   9  15        2.79      -10.22     36.46 o
   0   9  15       60.56       61.94     44.99 o
   1   9  15       13.78        4.05     31.05 o
   2   9  15      125.92       28.35     31.05 o
   3   9  15       13.88      -21.62     34.24 o
  -4  10  15       29.76      -13.89     60.18 o
  -3  10  15       19.12       14.66     61.73 o
  -2  10  15       17.40      -16.20     58.64 o
  -1  10  15       50.42      111.88     74.07 o
   0  10  15        4.06      -38.14     38.14 o
   1  10  15        2.37      -31.55     31.55 o
   2  10  15       57.15      -25.23     30.07 o
  -3  11  15        0.00       15.43     67.13 o
  -2  11  15        0.02      -36.26     60.95 o
  -1  11  15        0.02       -9.26     60.95 o
   0  11  15       41.67       20.06     64.81 o
   1 -14  16       19.59       39.35     64.04 o
  -1 -13  16        0.48       17.75     37.56 o
   0 -13  16        6.66        7.82     40.65 o
   1 -13  16       15.80        2.02     29.54 o
   2 -13  16       70.33       88.14     36.05 o
   3 -13  16       11.30       44.75     60.95 o
  -3 -12  16       15.33       23.16     37.98 o
  -2 -12  16        0.01      -11.83     35.79 o
  -1 -12  16       22.42       32.87     37.24 o
   0 -12  16        6.81       28.55     43.37 o
   1 -12  16       38.21       51.89     31.69 o
   2 -12  16       31.34       -6.83     33.00 o
   3 -12  16       11.86       17.75     36.01 o
   4 -12  16        1.59      -27.00     53.24 o
  -3 -11  16       14.69        4.16     34.90 o
  -2 -11  16        5.70      -22.97     32.82 o
  -1 -11  16      146.90      147.20     43.21 o
   0 -11  16      182.93      198.96     37.53 o
   1 -11  16       31.74       27.01     28.99 o
   2 -11  16       85.52      106.28     34.97 o
   3 -11  16        1.66       14.48     52.85 o
   4 -11  16      235.65      275.90     54.53 o
   5 -11  16        7.35      -13.89     57.10 o
  -4 -10  16       41.22        5.49     36.18 o
  -3 -10  16       18.92       18.52     34.85 o
  -2 -10  16       93.09       61.80     37.39 o
  -1 -10  16        0.10      -12.90     30.56 o
   0 -10  16        8.87        5.75     25.24 o
   1 -10  16        8.45        7.92     25.14 o
   2 -10  16      273.90      236.74     38.54 o
   3 -10  16        0.87        8.51     31.63 o
   4 -10  16        0.17       -2.49     30.49 o
   5 -10  16        0.18       18.45     42.05 o
  -5  -9  16       46.24       15.27     37.34 o
  -4  -9  16       15.99       35.06     34.73 o
  -3  -9  16       30.76       17.41     33.25 o
  -2  -9  16        0.09       20.37     31.87 o
  -1  -9  16       60.45       56.01     23.73 o
   0  -9  16        3.90       29.12     25.96 o
   1  -9  16      237.68      207.65     35.42 o
   2  -9  16      132.46      134.93     39.21 o
   3  -9  16       62.23       68.12     39.35 o
   4  -9  16       15.55       11.17     30.97 o
   5  -9  16       86.97       85.79     41.69 o
   6  -9  16        0.01       55.55     57.87 o
  -5  -8  16        0.06      -18.17     36.65 o
  -4  -8  16       19.81       -8.65     31.92 o
  -3  -8  16      583.17      494.71     52.59 o
  -2  -8  16       16.02       41.73     30.90 o
  -1  -8  16      120.29      112.30     25.31 o
   0  -8  16      746.63      786.27     47.60 o
   1  -8  16        1.06       11.94     25.20 o
   2  -8  16        1.31      -10.32     26.25 o
   3  -8  16       55.63       50.20     32.29 o
   4  -8  16        9.03       28.96     33.47 o
   5  -8  16      107.88       92.27     38.73 o
   6  -8  16        0.33       68.67     64.81 o
  -6  -7  16        3.42      -14.49     53.24 o
  -5  -7  16        2.81      -31.30     31.30 o
  -4  -7  16        0.92       16.94     32.88 o
  -3  -7  16      160.34      160.94     38.44 o
  -2  -7  16      159.41      149.92     37.52 o
  -1  -7  16     2175.51     2013.47     60.70 o
   0  -7  16      731.47      697.40     43.15 o
   1  -7  16      839.36      824.83     53.74 o
   2  -7  16       94.22      110.10     36.50 o
   3  -7  16      247.23      313.26     48.23 o
   4  -7  16       83.16      110.23     39.01 o
   5  -7  16       33.67       47.39     35.91 o
   6  -7  16       23.73        4.48     34.46 o
  -6  -6  16       40.16       38.37     46.15 o
  -5  -6  16        5.19      -29.55     29.55 o
  -4  -6  16      638.36      581.06     71.67 o
  -3  -6  16      176.90      130.13     35.39 o
  -2  -6  16       32.85       15.24     17.64 o
  -1  -6  16     1269.22     1292.01     49.44 o
   0  -6  16      722.78      703.75     41.58 o
   1  -6  16      561.81      595.29     45.05 o
   2  -6  16       29.89       16.93     28.23 o
   3  -6  16        0.06       -6.94     26.19 o
   4  -6  16       36.25       12.19     29.87 o
   5  -6  16      328.42      311.72     53.35 o
   6  -6  16        1.87      -13.12     53.24 o
  -6  -5  16        0.30        7.34     40.03 o
  -5  -5  16        3.95      -27.50     31.97 o
  -4  -5  16      104.83       87.57     33.59 o
  -3  -5  16       15.58        6.78     29.90 o
  -2  -5  16        7.21      -17.14     17.14 o
  -1  -5  16      159.30      174.52     25.40 o
   0  -5  16      519.28      555.41     36.80 o
   1  -5  16      411.37      459.49     47.46 o
   2  -5  16        0.42      -16.97     23.18 o
   3  -5  16      304.25      259.34     44.19 o
   4  -5  16       18.47       16.89     27.99 o
   5  -5  16      156.38      158.51     44.10 o
   6  -5  16        3.86       -8.49     52.47 o
  -6  -4  16       90.45       79.77     47.55 o
  -5  -4  16      105.46       93.74     35.31 o
  -4  -4  16      228.28      200.33     37.54 o
  -3  -4  16       56.80       66.98     18.69 o
  -2  -4  16       32.58       35.20     16.91 o
  -1  -4  16       90.35       67.82     18.46 o
   0  -4  16       58.91       59.42     20.41 o
   1  -4  16       53.23       53.55     24.33 o
   2  -4  16       26.62       18.01     25.62 o
   3  -4  16        2.18       11.39     27.76 o
   4  -4  16      421.12      315.45     50.29 o
   5  -4  16        1.05       -5.40     49.38 o
   6  -4  16       39.48       57.10     57.10 o
  -7  -3  16       80.70      186.72     78.70 o
  -6  -3  16        6.05      -34.81     34.81 o
  -5  -3  16       35.97       25.05     36.91 o
  -4  -3  16       82.76      103.40     22.44 o
  -3  -3  16        8.20       -4.54     14.73 o
  -2  -3  16      209.60      211.48     22.07 o
  -1  -3  16      229.99      212.50     22.13 o
   0  -3  16       53.67       38.87     18.75 o
   1  -3  16       11.50       26.24     21.62 o
   2  -3  16      211.29      238.50     38.72 o
   3  -3  16       62.37       55.09     30.19 o
   4  -3  16      166.79      151.23     58.64 o
   5  -3  16       81.31       87.19     56.32 o
   6  -3  16      100.55      135.80     66.35 o
  -7  -2  16      104.68      136.57     74.84 o
  -6  -2  16      222.08      193.55     52.05 o
  -5  -2  16      100.90       97.71     42.26 o
  -4  -2  16        2.08       -7.78     19.03 o
  -3  -2  16        0.02        5.61     14.44 o
  -2  -2  16      286.85      314.13     22.67 o
  -1  -2  16      383.87      386.88     24.63 o
   0  -2  16       32.51       -0.02     18.38 o
   1  -2  16       54.85       26.75     20.10 o
   2  -2  16      936.61      963.52     50.44 o
   3  -2  16      357.35      381.92     70.98 o
   4  -2  16      819.80      779.28     97.99 o
   5  -2  16        4.80       64.81     52.47 o
   6  -2  16       72.48       63.27     60.18 o
  -7  -1  16      146.43      135.02     76.38 o
  -6  -1  16      135.21      179.00     70.98 o
  -5  -1  16        6.34       13.76     29.07 o
  -4  -1  16      110.61       91.94     27.48 o
  -3  -1  16      102.20      122.45     26.89 o
  -2  -1  16      555.13      564.95     24.57 o
  -1  -1  16       35.15       30.99     15.73 o
   0  -1  16      150.49      175.89     22.72 o
   1  -1  16        4.52       31.07     26.97 o
   2  -1  16       29.37       18.84     27.68 o
   3  -1  16      333.15      341.68     69.44 o
   4  -1  16        0.14      -14.41     40.12 o
   5  -1  16        2.53       -3.86     43.21 o
   6  -1  16       87.30      166.66     72.53 o
  -7   0  16      315.22      368.04     94.13 o
  -6   0  16       52.56       77.16     63.27 o
  -5   0  16      136.44      115.62     38.66 o
  -4   0  16      277.50      259.78     33.64 o
  -3   0  16      157.44      173.83     27.96 o
  -2   0  16        3.83       -5.17     25.91 o
  -1   0  16       52.29       74.00     22.15 o
   0   0  16     1929.29     2104.29     61.57 o
   1   0  16      164.60      150.69     34.02 o
   2   0  16      215.46      173.84     36.25 o
   3   0  16      342.28      396.79     46.51 o
   4   0  16       81.50      135.24     35.21 o
   5   0  16       48.84       87.96     61.73 o
   6   0  16      176.62      260.79     79.47 o
  -7   1  16       63.51       91.04     73.30 o
  -6   1  16        0.70      -30.46     34.85 o
  -5   1  16      103.14       35.51     35.16 o
  -4   1  16       27.24       19.44     30.49 o
  -3   1  16       51.45       71.05     33.16 o
  -2   1  16       38.93       21.31     28.31 o
  -1   1  16      451.17      466.68     33.03 o
   0   1  16      448.36      462.12     35.85 o
   1   1  16        1.06       12.92     25.03 o
   2   1  16       62.66       57.90     29.40 o
   3   1  16       50.53       81.64     30.36 o
   4   1  16       78.81        9.26     43.21 o
   5   1  16        1.76       44.75     58.64 o
   6   1  16       81.81       96.45     67.90 o
  -7   2  16       73.54       15.43     62.50 o
  -6   2  16        2.04      -14.52     35.16 o
  -5   2  16       59.49       74.55     38.11 o
  -4   2  16       23.33       24.70     33.00 o
  -3   2  16      124.72      128.75     38.72 o
  -2   2  16       51.21       29.47     31.04 o
  -1   2  16     1214.52     1193.97     46.22 o
   0   2  16        7.31        5.21     19.60 o
   1   2  16        0.01        2.81     26.67 o
   2   2  16       68.43       59.84     29.28 o
   3   2  16      541.64      518.27     94.52 o
   4   2  16        4.90        0.00     45.52 o
   5   2  16       23.43       54.78     61.73 o
   6   2  16       29.97        2.31     60.18 o
  -7   3  16        0.79       16.20     62.50 o
  -6   3  16        9.31      -14.12     37.84 o
  -5   3  16        6.72       17.78     35.58 o
  -4   3  16       24.60       14.63     34.02 o
  -3   3  16      609.15      533.15     57.55 o
  -2   3  16       61.83       50.94     33.52 o
  -1   3  16      377.36      349.37     25.20 o
   0   3  16        0.02        9.15     16.51 o
   1   3  16      126.74      144.41     80.63 o
   2   3  16        2.49       -9.57     24.83 o
   3   3  16      839.98      722.96     94.13 o
   4   3  16       11.50       -6.17     42.44 o
   5   3  16        0.53        7.72     54.01 o
  -7   4  16        1.95       18.91     44.44 o
  -6   4  16       13.02       10.26     43.98 o
  -5   4  16       11.28       44.84     39.55 o
  -4   4  16        0.00       25.10     34.64 o
  -3   4  16        5.56       -1.34     33.28 o
  -2   4  16      154.84      149.28     39.48 o
  -1   4  16      153.37      162.00     17.39 o
   0   4  16      398.94      428.71     31.65 o
   1   4  16      111.70       77.52     24.20 o
   2   4  16      163.48      197.63     35.44 o
   3   4  16       51.40       67.90     50.92 o
   4   4  16       73.96       83.33     60.95 o
   5   4  16        2.28       12.33     37.10 o
  -6   5  16       51.80        1.93     40.92 o
  -5   5  16        7.95       -0.25     39.01 o
  -4   5  16       10.12      -20.23     31.97 o
  -3   5  16       39.10       48.59     35.96 o
  -2   5  16        1.75       13.76     33.39 o
  -1   5  16        3.25       -6.78     23.05 o
   0   5  16       16.88        4.54     17.85 o
   1   5  16       64.86       46.64     17.26 o
   2   5  16      237.34      274.36     38.02 o
   3   5  16        6.51       -4.51     24.65 o
   4   5  16        0.01       21.31     30.25 o
   5   5  16       20.91       61.46     35.94 o
  -6   6  16        3.73       29.78     44.71 o
  -5   6  16        0.09      -13.88     38.72 o
  -4   6  16       27.02       15.22     35.56 o
  -3   6  16       53.54       50.54     38.18 o
  -2   6  16       86.64       86.00     39.18 o
  -1   6  16       40.69       24.21     26.28 o
   0   6  16      734.41      789.05     40.81 o
   1   6  16       71.16       53.19     19.28 o
   2   6  16       43.50       38.09     27.42 o
   3   6  16       97.39       92.34     35.53 o
   4   6  16       94.11      104.54     37.56 o
  -6   7  16        6.35        3.73     63.65 o
  -5   7  16      159.51      203.21     56.42 o
  -4   7  16      581.36      613.31     70.64 o
  -3   7  16       30.83       44.02     40.10 o
  -2   7  16       20.77      -12.66     31.88 o
  -1   7  16       36.61       40.04     27.75 o
   0   7  16       18.09        3.45     19.88 o
   1   7  16       64.93       42.07     43.01 o
   2   7  16       12.26       12.34     26.47 o
   3   7  16       11.61       -6.68     31.33 o
   4   7  16        6.33      -16.17     31.43 o
  -5   8  16      160.51      117.03     51.69 o
  -4   8  16     1057.12     1023.23     89.50 o
  -3   8  16       18.66       20.16     39.63 o
  -2   8  16        5.44        6.77     35.35 o
  -1   8  16      134.94      132.88     34.79 o
   0   8  16       34.34        6.24     38.18 o
   1   8  16        0.01      -23.20     23.20 o
   2   8  16       30.37        4.80     22.27 o
   3   8  16       11.22       32.30     34.62 o
  -5   9  16       86.90      -12.35     60.95 o
  -4   9  16       63.56       39.29     44.18 o
  -3   9  16       17.12        7.21     39.73 o
  -2   9  16        0.17      -38.58     52.47 o
  -1   9  16       61.23       63.27     65.58 o
   0   9  16        2.78      -37.60     37.60 o
   1   9  16       95.79       90.24     36.65 o
   2   9  16       62.17        6.25     33.63 o
  -4  10  16        3.31       10.03     64.04 o
  -3  10  16        4.09       26.23     60.95 o
  -2  10  16        2.73       -6.17     60.95 o
  -1  10  16       52.88       87.96     71.76 o
   0  10  16       13.35      -31.29     69.44 o
   1  10  16       11.21      -44.10     45.59 o
  -2  11  16       23.00       -4.63     66.35 o
  -1  11  16        3.68       37.04     73.30 o
   0  11  16       13.32      -36.26     63.27 o
  -1 -13  17       26.72       37.95     40.58 o
   0 -13  17        9.95       31.63     45.83 o
   1 -13  17       38.18       71.95     34.48 o
   2 -13  17       14.66       66.61     42.80 o
   3 -13  17        0.19       26.23     59.41 o
  -2 -12  17       12.41      -12.55     34.09 o
  -1 -12  17        7.06       50.23     36.95 o
   0 -12  17       20.12       56.33     44.26 o
   1 -12  17       13.27       25.16     30.16 o
   2 -12  17       58.61       54.99     33.15 o
   3 -12  17        8.33        5.28     34.93 o
   4 -12  17       26.51       16.97     65.58 o
  -3 -11  17       41.47       10.79     36.12 o
  -2 -11  17        0.60       18.37     35.63 o
  -1 -11  17       45.43       39.48     37.19 o
   0 -11  17       94.17       70.58     30.66 o
   1 -11  17       74.78      114.74     34.78 o
   2 -11  17        3.94       18.72     28.30 o
   3 -11  17       64.78       83.56     40.86 o
   4 -11  17        1.45        2.39     33.52 o
  -4 -10  17        1.44       17.55     35.76 o
  -3 -10  17       40.88       36.43     35.16 o
  -2 -10  17       31.62       16.94     34.10 o
  -1 -10  17        0.05      -10.51     31.37 o
   0 -10  17        5.46       17.45     26.91 o
   1 -10  17       27.35       20.33     27.50 o
   2 -10  17        9.99       -2.69     29.87 o
   3 -10  17      154.29      167.04     45.83 o
   4 -10  17       39.25       87.76     63.27 o
   5 -10  17       23.97       74.84     63.27 o
  -4  -9  17       20.72       26.96     35.74 o
  -3  -9  17       49.76       71.14     37.17 o
  -2  -9  17       87.35       72.68     36.29 o
  -1  -9  17       20.93       18.76     22.36 o
   0  -9  17       37.05       48.37     24.59 o
   1  -9  17       45.05       42.40     27.35 o
   2  -9  17      316.64      319.21     62.50 o
   3  -9  17      205.23      164.62     43.90 o
   4  -9  17       57.80      122.79     41.89 o
   5  -9  17       21.95        7.06     35.03 o
  -5  -8  17        3.46      -25.68     34.82 o
  -4  -8  17       11.50        2.67     32.29 o
  -3  -8  17      292.64      273.03     44.97 o
  -2  -8  17        5.46       33.78     31.95 o
  -1  -8  17      676.79      657.31     42.10 o
   0  -8  17      644.87      704.61     46.03 o
   1  -8  17        2.82       -4.58     23.98 o
   2  -8  17       31.81       37.56     30.49 o
   3  -8  17      216.18      218.35     45.36 o
   4  -8  17        2.34       -2.48     30.03 o
   5  -8  17       40.12       43.01     35.01 o
   6  -8  17       13.39        3.09     60.18 o
  -5  -7  17        4.14      -18.84     36.48 o
  -4  -7  17       20.76       14.37     33.68 o
  -3  -7  17        7.02       25.06     30.68 o
  -2  -7  17       19.90       33.03     19.57 o
  -1  -7  17     1409.06     1365.61     53.81 o
   0  -7  17     1775.38     1682.83     80.07 o
   1  -7  17      609.78      641.51     49.35 o
   2  -7  17      867.12      915.57     69.01 o
   3  -7  17     1024.15      803.57     67.65 o
   4  -7  17       93.21      107.35     39.48 o
   5  -7  17        5.56      -14.81     30.25 o
   6  -7  17       16.24       -3.86     56.32 o
  -6  -6  17      151.31      125.60     54.59 o
  -5  -6  17        9.52       24.36     41.90 o
  -4  -6  17        3.13       -6.66     29.45 o
  -3  -6  17        1.01      -14.99     27.58 o
  -2  -6  17      116.10       84.70     22.99 o
  -1  -6  17       40.83       62.01     23.72 o
   0  -6  17     1266.14     1201.69     51.63 o
   1  -6  17      316.23      331.93     44.95 o
   2  -6  17       17.86       29.69     27.78 o
   3  -6  17       84.99       83.20     38.96 o
   4  -6  17       21.25       -4.85     27.57 o
   5  -6  17       68.30       35.05     39.74 o
   6  -6  17       29.89        9.26     54.78 o
  -6  -5  17       30.31       24.08     44.58 o
  -5  -5  17      180.78      157.88     51.28 o
  -4  -5  17      495.53      530.71     48.68 o
  -3  -5  17       10.21       20.12     29.91 o
  -2  -5  17       41.55       17.14     20.33 o
  -1  -5  17       31.63       17.06     20.11 o
   0  -5  17      114.17      130.78     25.64 o
   1  -5  17       22.86       40.01     24.11 o
   2  -5  17        3.93      -22.48     23.29 o
   3  -5  17       16.54       -1.93     27.52 o
   4  -5  17      409.92      376.72     53.14 o
   5  -5  17      150.57      195.28     47.56 o
   6  -5  17        0.15        3.86     54.01 o
  -6  -4  17       27.75       42.84     45.04 o
  -5  -4  17      259.70      225.99     52.91 o
  -4  -4  17      461.74      471.88     46.00 o
  -3  -4  17       36.91       34.10     16.99 o
  -2  -4  17       71.52       74.88     19.17 o
  -1  -4  17       68.92       37.96     19.14 o
   0  -4  17       83.18      112.58     23.86 o
   1  -4  17      117.24       92.77     26.36 o
   2  -4  17       88.91       47.01     29.45 o
   3  -4  17       21.87       19.15     27.78 o
   4  -4  17      278.32      251.79     45.79 o
   5  -4  17       29.32       30.86     54.78 o
   6  -4  17       46.18       -5.40     54.78 o
  -6  -3  17       17.51      -15.89     39.98 o
  -5  -3  17       66.16       82.81     43.90 o
  -4  -3  17       45.84       31.97     26.82 o
  -3  -3  17      139.27      169.34     21.40 o
  -2  -3  17      149.42      181.05     21.72 o
  -1  -3  17      274.88      251.22     24.15 o
   0  -3  17       18.79        2.05     20.25 o
   1  -3  17        0.33       14.33     20.43 o
   2  -3  17       81.50       67.79     25.69 o
   3  -3  17      506.80      467.30     54.28 o
   4  -3  17      105.48       94.90     53.24 o
   5  -3  17      164.61      187.49     68.67 o
   6  -3  17       19.94       50.92     62.50 o
  -7  -2  17      102.84      120.36     74.07 o
  -6  -2  17       49.30       91.82     64.81 o
  -5  -2  17        5.97       -8.07     47.07 o
  -4  -2  17       99.30      124.63     23.52 o
  -3  -2  17       16.36       -0.29     13.93 o
  -2  -2  17      470.47      490.08     27.25 o
  -1  -2  17      206.21      207.01     24.06 o
   0  -2  17        9.10       -1.08     16.75 o
   1  -2  17        0.32       -9.03     19.29 o
   2  -2  17      115.74      130.75     28.17 o
   3  -2  17      120.10      104.38     64.43 o
   4  -2  17        4.75       12.35     43.98 o
   5  -2  17       39.83        0.00     46.29 o
   6  -2  17      336.73      459.08     96.45 o
  -7  -1  17      412.51      475.28    107.25 o
  -6  -1  17        0.54       22.38     52.47 o
  -5  -1  17       43.20       27.37     27.11 o
  -4  -1  17       72.67       63.67     26.50 o
  -3  -1  17      532.47      520.03     39.52 o
  -2  -1  17       29.05       23.50     14.55 o
  -1  -1  17      273.07      273.55     24.28 o
   0  -1  17      130.19      131.58     21.47 o
   1  -1  17        0.07        4.66     26.80 o
   2  -1  17       33.42       40.68     28.67 o
   3  -1  17     1919.52     1921.11     85.03 o
   4  -1  17       21.87      -14.33     29.73 o
   5  -1  17       36.53       51.69     56.32 o
   6  -1  17       52.73       64.04     65.58 o
  -7   0  17      207.80      305.54     97.22 o
  -6   0  17       73.08       84.10     67.90 o
  -5   0  17        3.61       -5.01     30.77 o
  -4   0  17      220.87      222.34     31.78 o
  -3   0  17        0.00      -20.35     20.35 o
  -2   0  17       64.50       57.53     31.63 o
  -1   0  17       30.74       26.17     21.60 o
   0   0  17       95.94      148.63     27.01 o
   1   0  17      293.04      264.94     40.62 o
   2   0  17        0.84        0.01     32.02 o
   3   0  17       32.53       54.86     32.25 o
   4   0  17       28.46       17.33     29.22 o
   5   0  17       83.91      104.16     66.35 o
   6   0  17        2.55        0.00     56.32 o
  -7   1  17       73.68       89.50     70.21 o
  -6   1  17       16.51       50.15     65.58 o
  -5   1  17       57.76       53.45     34.66 o
  -4   1  17      440.73      391.64     55.94 o
  -3   1  17        7.58       12.89     32.06 o
  -2   1  17       24.98       25.87     30.54 o
  -1   1  17     3374.59     3414.82     92.23 o
   0   1  17      173.43      127.35     27.24 o
   1   1  17       63.83       91.36     32.92 o
   2   1  17      807.85      809.81     96.83 o
   3   1  17     6996.30     7376.85    392.73 o
   4   1  17        4.76        6.94     48.61 o
   5   1  17        1.11      -11.57     56.32 o
   6   1  17        1.47        4.63     54.01 o
  -7   2  17        9.70       13.12     59.41 o
  -6   2  17        0.44      -34.90     34.90 o
  -5   2  17       22.61       -4.50     33.47 o
  -4   2  17       13.75       -3.63     31.04 o
  -3   2  17        1.60       35.92     33.56 o
  -2   2  17       82.79       68.73     35.15 o
  -1   2  17        0.71       -1.60     18.36 o
   0   2  17        2.01       16.59     20.80 o
   1   2  17        5.91        8.30     26.12 o
   2   2  17       12.74       -5.71     26.87 o
   3   2  17      292.94      296.28     71.76 o
   4   2  17      201.32      113.42     64.04 o
   5   2  17       51.60       54.78     64.81 o
  -7   3  17       16.71       62.50     66.35 o
  -6   3  17       19.41       21.63     40.53 o
  -5   3  17        0.82       -5.87     35.71 o
  -4   3  17        3.71       -9.28     32.13 o
  -3   3  17        0.68       20.83     32.73 o
  -2   3  17      107.58       74.06     37.23 o
  -1   3  17      309.31      355.93     26.36 o
   0   3  17       14.40       10.99     17.05 o
   1   3  17      224.08      270.82     42.45 o
   2   3  17        0.75       22.64     25.47 o
   3   3  17      517.96      464.48     84.10 o
   4   3  17       87.20       79.47     57.87 o
   5   3  17       27.24       42.44     57.87 o
  -6   4  17        8.46      -24.16     36.20 o
  -5   4  17        0.24       28.80     38.96 o
  -4   4  17        1.31       11.80     34.49 o
  -3   4  17        0.42      -16.39     33.27 o
  -2   4  17        4.23      -10.37     30.03 o
  -1   4  17       10.01        4.59     12.92 o
   0   4  17        2.78        1.99     21.00 o
   1   4  17       42.10       72.83     26.41 o
   2   4  17       83.74      125.15     41.19 o
   3   4  17      143.60      187.49     65.58 o
   4   4  17        1.54       11.57     52.47 o
   5   4  17       30.36       57.54     33.87 o
  -6   5  17       17.60       41.86     43.55 o
  -5   5  17       55.77       33.19     41.42 o
  -4   5  17        0.36      -33.00     33.00 o
  -3   5  17      147.26      128.95     43.21 o
  -2   5  17      599.44      576.80     61.92 o
  -1   5  17      222.97      224.08     24.32 o
   0   5  17      215.48      223.44     26.79 o
   1   5  17      129.96      152.52     25.36 o
   2   5  17      888.42      974.27     58.26 o
   3   5  17       11.28       20.88     27.01 o
   4   5  17       23.66        9.34     30.23 o
  -6   6  17      114.09      136.13     54.80 o
  -5   6  17       76.40       60.69     43.64 o
  -4   6  17      103.67      143.41     47.97 o
  -3   6  17        7.07        8.49     34.37 o
  -2   6  17       16.34       11.30     32.99 o
  -1   6  17        0.92      -20.25     22.51 o
   0   6  17       14.62       21.38     19.83 o
   1   6  17       87.18       90.44     28.65 o
   2   6  17       37.62       64.85     29.43 o
   3   6  17        0.37       14.31     28.98 o
   4   6  17        7.12       17.78     32.51 o
  -5   7  17       34.33       30.17     44.70 o
  -4   7  17       13.92       -1.61     38.00 o
  -3   7  17       13.70      -17.95     34.62 o
  -2   7  17        8.52        3.16     35.35 o
  -1   7  17      186.06      168.92     35.27 o
   0   7  17        1.68      -14.46     19.87 o
   1   7  17       17.51       15.49     24.65 o
   2   7  17        8.03        8.62     21.29 o
   3   7  17       43.76       10.19     32.46 o
  -5   8  17        0.71      -10.20     41.69 o
  -4   8  17      293.98      270.14     60.28 o
  -3   8  17       15.24       17.65     40.89 o
  -2   8  17       23.96      -10.42     36.55 o
  -1   8  17        7.67       30.93     34.60 o
   0   8  17        0.36      -35.26     35.26 o
   1   8  17        9.77      -22.33     22.33 o
   2   8  17        3.41       -8.83     28.98 o
   3   8  17        5.32      -31.75     31.75 o
  -4   9  17      239.61      345.65     64.57 o
  -3   9  17        6.78       18.49     40.07 o
  -2   9  17      102.79       93.36     68.67 o
  -1   9  17      490.10      460.62     97.99 o
   0   9  17      137.33      143.01     52.94 o
   1   9  17       10.85      -34.49     34.49 o
   2   9  17        6.31       -4.39     34.70 o
  -3  10  17        0.34        1.54     65.58 o
  -2  10  17       20.41       29.32     64.81 o
  -1  10  17        0.97        4.63     65.58 o
   0  10  17        4.29        9.26     65.58 o
   1  10  17        5.09      -50.48     64.04 o
  -1 -13  18      152.14      228.40     63.00 o
   0 -13  18        2.25       28.02     38.48 o
   1 -13  18      224.01      312.48     91.04 o
   2 -13  18      229.61      294.73     58.09 o
  -2 -12  18        0.09       20.94     37.94 o
  -1 -12  18       17.33       26.35     36.80 o
   0 -12  18       16.45       17.81     35.44 o
   1 -12  18       42.04       73.25     43.09 o
   2 -12  18       38.56       33.69     30.40 o
   3 -12  18       67.04       67.99     42.54 o
  -3 -11  18        8.83       13.63     38.08 o
  -2 -11  18       15.34       -1.46     33.28 o
  -1 -11  18       10.03       11.66     34.49 o
   0 -11  18        2.99      -15.52     31.17 o
   1 -11  18       24.90       52.07     30.94 o
   2 -11  18       11.55       68.66     36.44 o
   3 -11  18       28.07       29.00     36.25 o
   4 -11  18       62.60       89.45     41.96 o
  -4 -10  18        6.63        4.51     36.16 o
  -3 -10  18        3.10       35.81     36.21 o
  -2 -10  18        9.69       39.61     35.65 o
  -1 -10  18       31.24       35.45     35.47 o
   0 -10  18       48.04       38.98     26.05 o
   1 -10  18       81.39       64.25     29.63 o
   2 -10  18        0.08       20.37     31.88 o
   3 -10  18       17.61       19.37     34.87 o
   4 -10  18        0.94        6.76     33.50 o
   5 -10  18       16.24       36.26     57.87 o
  -4  -9  18       12.17       27.21     35.64 o
  -3  -9  18        0.75       19.98     35.00 o
  -2  -9  18        1.42       -8.04     31.50 o
  -1  -9  18       85.32      134.31     27.54 o
   0  -9  18       11.69        5.65     22.11 o
   1  -9  18        8.19      -13.21     23.50 o
   2  -9  18       87.07      132.06     40.64 o
   3  -9  18      261.44      234.45     49.61 o
   4  -9  18       61.57       49.89     37.35 o
   5  -9  18        6.71       26.99     37.46 o
  -5  -8  18       15.76       -8.77     41.90 o
  -4  -8  18        5.58      -19.01     32.23 o
  -3  -8  18      117.06      157.56     41.59 o
  -2  -8  18        3.03        8.66     30.97 o
  -1  -8  18       23.56       27.71     21.28 o
   0  -8  18     1416.66     1301.47     68.38 o
   1  -8  18        5.57       27.53     25.43 o
   2  -8  18        0.41       -6.61     32.02 o
   3  -8  18       14.75        9.45     29.09 o
   4  -8  18        7.27        7.00     31.63 o
   5  -8  18       90.11       90.33     42.18 o
  -5  -7  18        0.41        1.21     41.69 o
  -4  -7  18      113.25      136.80     40.53 o
  -3  -7  18      106.95       84.33     35.84 o
  -2  -7  18       60.42       53.47     32.97 o
  -1  -7  18      122.84      162.76     28.96 o
   0  -7  18     4593.50     4320.97     93.49 o
   1  -7  18       65.21       29.00     25.78 o
   2  -7  18       60.91       15.00     29.00 o
   3  -7  18        0.88       -4.52     26.42 o
   4  -7  18      186.07      139.15     40.78 o
   5  -7  18       25.78        1.85     34.60 o
   6  -7  18       81.54      138.88     75.61 o
  -6  -6  18       30.07       34.61     46.29 o
  -5  -6  18       39.88       31.09     43.35 o
  -4  -6  18       36.82       17.71     32.75 o
  -3  -6  18      157.27      138.78     36.21 o
  -2  -6  18       34.51       20.77     20.24 o
  -1  -6  18     3389.82     3185.74    103.35 o
   0  -6  18     1568.52     1562.76     57.47 o
   1  -6  18      430.83      450.41     44.27 o
   2  -6  18      253.88      189.33     39.73 o
   3  -6  18      142.83      135.10     39.48 o
   4  -6  18       30.09       46.32     32.68 o
   5  -6  18       10.50       33.30     34.10 o
   6  -6  18       48.04       28.55     60.95 o
  -6  -5  18        8.44      -39.25     45.52 o
  -5  -5  18       88.14       59.60     48.22 o
  -4  -5  18       50.40       63.90     33.79 o
  -3  -5  18       19.18       21.75     29.39 o
  -2  -5  18       10.29       17.60     21.13 o
  -1  -5  18      496.91      548.93     38.40 o
   0  -5  18       49.30       54.32     23.14 o
   1  -5  18       59.65       46.57     25.80 o
   2  -5  18       13.38       21.03     29.09 o
   3  -5  18       10.53       29.38     29.32 o
   4  -5  18      413.99      375.67     55.36 o
   5  -5  18      152.04       81.01     63.27 o
   6  -5  18      143.04      246.90     81.79 o
  -6  -4  18       16.68      -25.29     39.48 o
  -5  -4  18      111.86       93.00     45.98 o
  -4  -4  18        2.32      -20.77     25.62 o
  -3  -4  18      147.14      176.23     25.54 o
  -2  -4  18       73.22       30.24     18.95 o
  -1  -4  18      212.37      208.22     27.04 o
   0  -4  18       47.66       45.56     23.79 o
   1  -4  18       48.84       34.60     24.09 o
   2  -4  18       78.36       55.02     27.22 o
   3  -4  18        1.38       -4.95     43.59 o
   4  -4  18      175.39      137.34     40.58 o
   5  -4  18        3.82       23.92     54.01 o
   6  -4  18       29.60       54.78     65.58 o
  -6  -3  18       14.35       23.92     57.10 o
  -5  -3  18       98.49      103.08     45.79 o
  -4  -3  18       54.02       -7.79     34.72 o
  -3  -3  18      117.11      130.99     24.20 o
  -2  -3  18       28.47       25.50     17.91 o
  -1  -3  18       64.57       66.63     19.42 o
   0  -3  18       58.75       33.82     22.07 o
   1  -3  18       67.81       46.19     24.31 o
   2  -3  18        0.40      -12.26     21.56 o
   3  -3  18      343.96      382.01     50.11 o
   4  -3  18        0.47       47.07     48.61 o
   5  -3  18      642.36      668.95    104.93 o
   6  -3  18       29.61       77.16     67.13 o
  -6  -2  18        8.98       44.75     59.41 o
  -5  -2  18       97.78       45.39     39.48 o
  -4  -2  18       68.49       47.11     25.71 o
  -3  -2  18       20.97       26.95     19.28 o
  -2  -2  18      264.91      270.72     22.98 o
  -1  -2  18       14.68        5.54     17.04 o
   0  -2  18      123.95       98.05     21.53 o
   1  -2  18      307.56      299.78     33.94 o
   2  -2  18      166.13      153.87     34.27 o
   3  -2  18      136.27      131.94     40.37 o
   4  -2  18       11.34      -18.06     31.75 o
   5  -2  18       25.70       40.12     52.47 o
   6  -2  18        2.34       -0.77     54.78 o
  -6  -1  18        7.27       32.41     59.41 o
  -5  -1  18      115.36      197.52     69.44 o
  -4  -1  18      134.95      121.84     29.44 o
  -3  -1  18      160.72      169.18     31.17 o
  -2  -1  18      126.63      132.84     18.74 o
  -1  -1  18       87.91       65.73     18.32 o
   0  -1  18       40.94       42.64     19.06 o
   1  -1  18        1.65      -16.43     26.46 o
   2  -1  18       39.58       16.39     28.17 o
   3  -1  18      804.78      817.53     64.68 o
   4  -1  18        0.21        2.41     32.40 o
   5  -1  18      116.92      106.48     61.73 o
   6  -1  18        3.85      -18.52     54.78 o
  -6   0  18        4.25       -2.31     51.69 o
  -5   0  18       19.35       39.79     34.64 o
  -4   0  18      420.70      371.78     50.42 o
  -3   0  18        5.61        6.64     22.78 o
  -2   0  18      258.44      299.38     44.80 o
  -1   0  18      323.15      345.32     33.59 o
   0   0  18      470.46      525.28     40.60 o
   1   0  18       73.71       79.09     33.28 o
   2   0  18       24.37       57.45     32.13 o
   3   0  18     1172.80     1216.49     72.53 o
   4   0  18       33.88       54.78     54.78 o
   5   0  18       76.72       65.58     66.35 o
   6   0  18       25.55       25.46     60.18 o
  -6   1  18        2.07       10.03     58.64 o
  -5   1  18        4.81        7.18     35.41 o
  -4   1  18      361.05      310.60     49.87 o
  -3   1  18       41.85       54.68     34.90 o
  -2   1  18       84.42      108.14     36.20 o
  -1   1  18        7.09       41.16     21.71 o
   0   1  18       26.29       37.22     23.91 o
   1   1  18       58.95       64.74     33.23 o
   2   1  18      748.47      748.60     60.23 o
   3   1  18      214.94      319.48     52.08 o
   4   1  18       92.26      156.63     66.35 o
   5   1  18        3.64        8.49     57.87 o
  -6   2  18        0.04      -28.40     37.30 o
  -5   2  18      178.37      141.30     45.82 o
  -4   2  18      195.22      174.93     43.15 o
  -3   2  18       51.28       85.99     36.28 o
  -2   2  18        4.47        4.88     30.25 o
  -1   2  18      215.38      191.62     28.63 o
   0   2  18      421.99      379.37     37.19 o
   1   2  18       43.31       21.32     29.64 o
   2   2  18     2914.48     2948.31     96.06 o
   3   2  18      157.33       89.50     59.41 o
   4   2  18        1.31      -13.89     43.98 o
   5   2  18        0.22       -6.94     52.47 o
  -6   3  18       11.35      -31.51     37.63 o
  -5   3  18      282.38      265.15     54.80 o
  -4   3  18       29.66       56.84     36.58 o
  -3   3  18      329.14      352.65     51.54 o
  -2   3  18        6.36       26.70     43.59 o
  -1   3  18       75.31      112.69     19.72 o
   0   3  18        0.29       -0.18     17.90 o
   1   3  18        1.04      -13.89     27.38 o
   2   3  18      485.24      490.74     49.81 o
   3   3  18       43.73       37.04     53.24 o
   4   3  18        0.82       53.24     57.87 o
   5   3  18       25.20       53.24     62.50 o
  -6   4  18       21.37      -14.18     39.33 o
  -5   4  18       57.14       20.02     39.78 o
  -4   4  18        0.01        1.44     52.47 o
  -3   4  18       92.88       50.15     37.09 o
  -2   4  18       79.64       70.64     36.28 o
  -1   4  18        1.04       -2.97     14.89 o
   0   4  18       12.17       22.50     22.60 o
   1   4  18        0.02       14.14     23.72 o
   2   4  18      305.57      336.80     73.68 o
   3   4  18        8.14       -7.72     47.07 o
   4   4  18      157.69      213.83     85.26 o
   5   4  18       30.94       80.86     44.10 o
  -6   5  18        0.85       15.17     43.90 o
  -5   5  18        1.84       -9.16     37.68 o
  -4   5  18       33.58       75.20     41.74 o
  -3   5  18       17.96       45.71     42.05 o
  -2   5  18       47.18       30.09     36.55 o
  -1   5  18        2.37      -14.68     22.56 o
   0   5  18       85.35       94.98     22.59 o
   1   5  18        0.00        0.55     18.84 o
   2   5  18       44.81       46.80     27.24 o
   3   5  18       60.29      108.48     35.38 o
   4   5  18        0.81       24.00     30.45 o
  -6   6  18        1.17      -17.52     42.29 o
  -5   6  18        0.93       11.91     40.97 o
  -4   6  18        0.62       10.23     38.32 o
  -3   6  18       13.36        0.03     36.44 o
  -2   6  18       14.35        7.93     33.47 o
  -1   6  18       13.93      -20.96     22.81 o
   0   6  18        4.64       -5.80     18.86 o
   1   6  18        0.03       -4.00     24.53 o
   2   6  18       46.37       24.28     20.61 o
   3   6  18       62.91       34.63     31.90 o
   4   6  18        4.11      -19.07     31.68 o
  -5   7  18      106.86       88.22     74.84 o
  -4   7  18       23.51       -8.10     39.28 o
  -3   7  18        9.50      -11.38     37.46 o
  -2   7  18        0.11       -7.72     34.92 o
  -1   7  18       43.54       63.17     38.11 o
   0   7  18       34.18       24.36     33.54 o
   1   7  18        0.92       -7.23     26.02 o
   2   7  18        5.81        6.13     29.68 o
   3   7  18        4.86       11.73     31.68 o
  -5   8  18       66.66       63.37     49.07 o
  -4   8  18      155.56      170.61     53.43 o
  -3   8  18      163.85      175.14     52.05 o
  -2   8  18      159.38      140.09     50.92 o
  -1   8  18      184.65      214.27     49.54 o
   0   8  18       76.44       47.33     43.39 o
   1   8  18        4.78      -16.15     27.85 o
   2   8  18        1.29      -13.19     34.72 o
  -4   9  18       11.63       -2.53     42.62 o
  -3   9  18        7.04       40.67     44.16 o
  -2   9  18        0.10        9.29     40.82 o
  -1   9  18       12.39      -10.80     62.50 o
   0   9  18        0.08      -56.32     57.87 o
   1   9  18        6.56      -26.20     47.07 o
  -3  10  18        2.46      -29.32     55.55 o
  -2  10  18       67.31       40.89     74.07 o
  -1  10  18       22.73        2.31     64.81 o
   0  10  18        0.24      -13.12     58.64 o
   0 -13  19        5.36      -32.22     42.73 o
   1 -13  19        0.38        8.49     61.73 o
   2 -13  19       13.31       62.40     41.74 o
  -2 -12  19      124.80      173.38     49.49 o
  -1 -12  19       40.69       82.56     41.82 o
   0 -12  19       95.84       55.60     37.68 o
   1 -12  19        2.74       23.87     38.46 o
   2 -12  19       67.64       90.56     40.86 o
   3 -12  19       16.38      -11.57     49.38 o
  -3 -11  19        0.01       -3.67     34.92 o
  -2 -11  19        9.58       39.02     36.96 o
  -1 -11  19        0.70       -0.94     31.89 o
   0 -11  19       78.46      125.94     40.79 o
   1 -11  19       64.11       75.77     33.40 o
   2 -11  19       22.48       63.69     38.45 o
   3 -11  19        9.31       55.68     37.37 o
   4 -11  19       15.74       27.78     58.64 o
  -3 -10  19        0.01       50.57     38.88 o
  -2 -10  19        1.37        5.40     34.03 o
  -1 -10  19        0.00       15.32     31.58 o
   0 -10  19      171.23      183.01     33.17 o
   1 -10  19       68.34       94.28     32.45 o
   2 -10  19       85.54       64.70     40.89 o
   3 -10  19       35.28       62.45     37.30 o
   4 -10  19       47.61       78.63     40.34 o
  -4  -9  19        0.04      -31.19     33.00 o
  -3  -9  19        8.52       27.35     35.43 o
  -2  -9  19        2.23       15.62     32.92 o
  -1  -9  19       37.53       66.14     34.60 o
   0  -9  19       38.00       44.67     25.36 o
   1  -9  19        0.47       28.38     26.53 o
   2  -9  19       47.01       81.19     36.25 o
   3  -9  19        0.97      -14.07     28.55 o
   4  -9  19        2.19       10.67     32.29 o
   5  -9  19        0.23       33.95     59.41 o
  -5  -8  19        0.01      -15.13     54.78 o
  -4  -8  19        3.35        1.46     33.94 o
  -3  -8  19       25.52        6.55     33.53 o
  -2  -8  19       71.91       39.52     33.33 o
  -1  -8  19       20.44       11.38     21.89 o
   0  -8  19       16.38        6.63     20.78 o
   1  -8  19      218.98      241.27     36.32 o
   2  -8  19      156.33      162.40     40.10 o
   3  -8  19        8.42      -21.86     27.23 o
   4  -8  19       68.89       22.24     32.73 o
   5  -8  19       26.42       31.50     37.54 o
  -5  -7  19      273.32      295.51     61.53 o
  -4  -7  19       10.40       19.77     33.26 o
  -3  -7  19       12.87       16.97     32.15 o
  -2  -7  19       33.66       30.47     30.40 o
  -1  -7  19     1183.63     1099.35     50.89 o
   0  -7  19      373.79      423.43     37.18 o
   1  -7  19      227.73      206.57     36.36 o
   2  -7  19      708.57      685.11     68.67 o
   3  -7  19      753.20      595.62     63.83 o
   4  -7  19       50.24       60.68     37.91 o
   5  -7  19        5.88       -7.15     32.13 o
  -5  -6  19       33.31       53.43     45.76 o
  -4  -6  19      152.45      179.88     40.44 o
  -3  -6  19      234.73      258.55     41.86 o
  -2  -6  19       28.67       33.22     20.61 o
  -1  -6  19      319.87      301.76     32.36 o
   0  -6  19        6.90       -5.44     21.28 o
   1  -6  19     1517.26     1492.93     67.07 o
   2  -6  19       69.06       79.55     33.47 o
   3  -6  19      399.90      334.25     50.66 o
   4  -6  19      143.49      139.42     42.46 o
   5  -6  19       24.31       46.60     37.35 o
   6  -6  19        0.13       20.06     68.67 o
  -6  -5  19        0.22        7.54     51.31 o
  -5  -5  19      232.71      270.55     58.60 o
  -4  -5  19      124.77      134.12     37.23 o
  -3  -5  19       68.95       56.55     29.63 o
  -2  -5  19     1878.92     1855.30     57.62 o
  -1  -5  19     4332.96     4236.18     83.10 o
   0  -5  19      115.92      126.14     27.19 o
   1  -5  19       26.79       24.55     25.74 o
   2  -5  19      149.51      124.86     31.84 o
   3  -5  19      781.58      644.15     63.72 o
   4  -5  19        1.95        4.41     28.61 o
   5  -5  19       27.42       77.93     59.41 o
   6  -5  19        8.74       15.43     59.41 o
  -6  -4  19       14.17      -30.23     40.86 o
  -5  -4  19        6.18      -33.93     33.93 o
  -4  -4  19        9.15       53.24     39.48 o
  -3  -4  19        6.39        1.02     18.37 o
  -2  -4  19      305.98      278.58     30.49 o
  -1  -4  19       95.82       96.59     37.31 o
   0  -4  19      371.46      390.63     38.51 o
   1  -4  19        6.18      -14.98     20.96 o
   2  -4  19      102.04      125.96     31.26 o
   3  -4  19       14.17       20.73     29.55 o
   4  -4  19       13.43        6.94     43.98 o
   5  -4  19       14.95       40.12     54.78 o
   6  -4  19       25.02       74.07     65.58 o
  -6  -3  19      190.70      185.18     77.93 o
  -5  -3  19        4.76      -25.35     52.08 o
  -4  -3  19        6.56        2.74     34.07 o
  -3  -3  19        6.65       -4.63     19.29 o
  -2  -3  19        5.46       -5.21     16.83 o
  -1  -3  19      278.74      284.09     29.10 o
   0  -3  19       20.78        4.27     19.66 o
   1  -3  19      181.47      200.62     32.54 o
   2  -3  19      292.90      239.30     35.89 o
   3  -3  19        7.17       11.82     31.08 o
   4  -3  19        5.05      -14.66     44.75 o
   5  -3  19        0.01      -40.89     47.84 o
   6  -3  19      104.68      218.35     85.64 o
  -6  -2  19       38.91      128.85     70.98 o
  -5  -2  19       27.87       -0.77     50.92 o
  -4  -2  19        0.00      -22.47     22.47 o
  -3  -2  19      391.16      385.15     29.45 o
  -2  -2  19       27.31       11.18     16.29 o
  -1  -2  19        3.39        3.78     17.66 o
   0  -2  19       68.95       92.35     35.59 o
   1  -2  19        4.81       20.34     22.63 o
   2  -2  19       10.50        1.28     29.43 o
   3  -2  19      174.10      181.87     42.22 o
   4  -2  19       34.89       49.92     38.39 o
   5  -2  19        0.03       41.66     56.32 o
   6  -2  19        3.70       17.75     55.55 o
  -6  -1  19       49.39       77.16     69.44 o
  -5  -1  19       17.78      -20.83     54.01 o
  -4  -1  19        4.74       24.12     24.75 o
  -3  -1  19       60.22       39.01     24.31 o
  -2  -1  19      300.18      259.43     22.82 o
  -1  -1  19       42.27       33.18     17.69 o
   0  -1  19        0.02       -8.73     21.74 o
   1  -1  19      129.12      122.77     36.91 o
   2  -1  19        1.42       -4.49     31.63 o
   3  -1  19       39.58        8.74     31.33 o
   4  -1  19      163.09      209.42     46.71 o
   5  -1  19       48.57       19.29     54.01 o
   6  -1  19      171.85      104.16     71.76 o
  -6   0  19       43.69       40.89     63.27 o
  -5   0  19      111.86       90.55     40.51 o
  -4   0  19      331.10      346.14     49.76 o
  -3   0  19      220.09      240.44     44.49 o
  -2   0  19      183.47      142.53     39.48 o
  -1   0  19      191.28      239.74     43.05 o
   0   0  19       32.72       34.88     23.85 o
   1   0  19       88.65       76.77     34.92 o
   2   0  19      481.82      494.22     53.39 o
   3   0  19       21.43       10.45     28.64 o
   4   0  19       28.85       33.18     50.92 o
   5   0  19       54.47      173.60     76.38 o
  -6   1  19       11.25       22.38     67.13 o
  -5   1  19       13.48       15.98     34.36 o
  -4   1  19        5.37       23.49     32.25 o
  -3   1  19       79.67       77.89     36.12 o
  -2   1  19       26.84        9.11     32.02 o
  -1   1  19      342.74      426.83     36.42 o
   0   1  19        0.01        9.95     22.98 o
   1   1  19       11.79       44.18     31.83 o
   2   1  19     2028.13     2020.29     87.10 o
   3   1  19      636.26      623.48     69.06 o
   4   1  19      382.60      587.93     96.45 o
   5   1  19       19.66       47.07     63.27 o
  -6   2  19       66.66       64.37     66.74 o
  -5   2  19        3.19      -33.23     33.23 o
  -4   2  19        7.01       -1.37     31.84 o
  -3   2  19      112.77       91.11     38.46 o
  -2   2  19      288.57      314.11     49.86 o
  -1   2  19       48.17       99.24     26.01 o
   0   2  19       90.57       99.10     27.43 o
   1   2  19        2.83       -1.94     29.18 o
   2   2  19       10.75       32.56     30.73 o
   3   2  19      386.18      364.95     81.01 o
   4   2  19       33.77       80.24     60.95 o
   5   2  19        0.65       18.52     56.32 o
  -6   3  19       26.02       15.35     41.66 o
  -5   3  19      278.34      247.17     55.13 o
  -4   3  19        0.80       -1.34     34.80 o
  -3   3  19      147.82      163.58     43.64 o
  -2   3  19      652.20      606.34     61.36 o
  -1   3  19     1289.37     1342.79    121.55 o
   0   3  19       20.73       10.22     37.51 o
   1   3  19      178.99      230.04     43.70 o
   2   3  19       20.02       35.88     30.09 o
   3   3  19       95.49       23.92     49.38 o
   4   3  19       36.78       91.82     61.73 o
   5   3  19       19.05      -40.89     59.41 o
  -6   4  19       25.61       26.70     45.36 o
  -5   4  19       11.35       25.03     40.51 o
  -4   4  19       13.82       45.40     39.01 o
  -3   4  19       14.58       -7.81     31.91 o
  -2   4  19       55.88      105.32     39.28 o
  -1   4  19        6.57        5.61     21.34 o
   0   4  19      107.54      129.31     29.58 o
   1   4  19        0.34       10.60     23.92 o
   2   4  19       22.14       56.74     37.63 o
   3   4  19       18.03       76.11     40.64 o
   4   4  19       24.40       81.60     43.25 o
  -6   5  19        4.15      -18.68     43.37 o
  -5   5  19        4.54      -15.30     37.05 o
  -4   5  19       36.61       41.52     42.44 o
  -3   5  19       47.05       76.65     43.98 o
  -2   5  19       28.35       30.69     36.00 o
  -1   5  19        1.44        1.59     32.29 o
   0   5  19       14.25        2.51     18.97 o
   1   5  19       50.33       76.26     24.25 o
   2   5  19       18.91       30.68     20.74 o
   3   5  19      213.86      265.64     43.02 o
   4   5  19        2.26       15.83     32.54 o
  -5   6  19       39.07       51.43     45.14 o
  -4   6  19       25.53       17.41     55.94 o
  -3   6  19       23.34       22.15     40.36 o
  -2   6  19        1.23       -4.15     32.13 o
  -1   6  19       79.60       81.56     38.96 o
   0   6  19        1.06      -23.10     23.10 o
   1   6  19       50.18       31.51     28.26 o
   2   6  19       63.90       37.24     27.44 o
   3   6  19       14.08        4.46     30.23 o
  -5   7  19        0.11        1.04     43.90 o
  -4   7  19      104.35       61.04     44.99 o
  -3   7  19       12.82        3.99     37.91 o
  -2   7  19       71.70       26.48     38.78 o
  -1   7  19        2.50      -26.61     38.96 o
   0   7  19       42.17       35.24     47.07 o
   1   7  19        6.23       -2.91     28.35 o
   2   7  19        6.03       -5.78     29.73 o
   3   7  19        6.14       16.91     34.48 o
  -4   8  19       88.61       53.24     70.21 o
  -3   8  19       35.89       59.58     45.26 o
  -2   8  19        4.16       12.99     38.45 o
  -1   8  19       17.99       33.38     39.86 o
   0   8  19       44.47       53.24     64.04 o
   1   8  19       34.24       21.12     45.55 o
   2   8  19        4.00      -16.49     32.48 o
  -3   9  19        0.12      -14.63     40.20 o
  -2   9  19      130.55      109.24     49.81 o
  -1   9  19      112.40       85.64     72.53 o
   0   9  19        0.18      -17.75     61.73 o
   1   9  19        7.58       90.27     71.76 o
  -1 -12  20      101.94      161.38     46.25 o
   0 -12  20        3.06       44.18     37.80 o
   1 -12  20        8.99       35.32     31.12 o
   2 -12  20      266.53      333.55     59.69 o
   3 -12  20       36.09      -17.75     53.24 o
  -2 -11  20       10.80       22.04     36.82 o
  -1 -11  20       49.99       69.74     39.44 o
   0 -11  20       19.99       49.63     35.53 o
   1 -11  20       57.43       51.47     30.88 o
   2 -11  20       39.19       63.99     37.37 o
   3 -11  20      115.60      123.12     43.86 o
   4 -11  20       58.98       22.38     57.10 o
  -3 -10  20        0.44       -3.53     34.14 o
  -2 -10  20       15.73      -12.40     32.53 o
  -1 -10  20      106.19      121.48     40.16 o
   0 -10  20       10.63        1.17     23.68 o
   1 -10  20       19.32       68.36     29.58 o
   2 -10  20       26.75       35.60     35.45 o
   3 -10  20        1.20       39.78     36.32 o
   4 -10  20       85.31      160.64     48.61 o
  -4  -9  20        3.24       20.94     37.84 o
  -3  -9  20        0.39        3.89     34.49 o
  -2  -9  20       58.83       21.75     34.37 o
  -1  -9  20       25.93       51.99     34.25 o
   0  -9  20       30.72       37.43     24.16 o
   1  -9  20       79.29       92.37     32.58 o
   2  -9  20        9.54       46.49     31.88 o
   3  -9  20      159.20      151.06     44.03 o
   4  -9  20        0.12        4.18     32.40 o
   5  -9  20       97.54       98.76     70.98 o
  -4  -8  20       49.42       50.57     38.74 o
  -3  -8  20       33.30       42.32     35.07 o
  -2  -8  20      122.66      122.09     51.42 o
  -1  -8  20        0.00        4.68     21.03 o
   0  -8  20       52.94       73.90     25.19 o
   1  -8  20      284.20      288.36     44.69 o
   2  -8  20        4.19       -1.31     28.12 o
   3  -8  20       19.86       17.95     29.98 o
   4  -8  20        0.77        6.06     30.74 o
   5  -8  20        1.56      -27.00     50.15 o
  -5  -7  20        1.25        0.71     44.93 o
  -4  -7  20       58.22       34.72     43.00 o
  -3  -7  20        2.54       14.63     31.42 o
  -2  -7  20      108.78       80.23     46.92 o
  -1  -7  20      160.09      136.56     27.84 o
   0  -7  20       26.90       41.08     23.64 o
   1  -7  20        1.87        6.40     23.16 o
   2  -7  20      256.92      232.26     46.37 o
   3  -7  20        0.06        1.01     29.70 o
   4  -7  20        7.18       32.08     34.10 o
   5  -7  20        5.88       46.32     37.46 o
  -5  -6  20       32.35        7.33     43.74 o
  -4  -6  20      210.14      213.52     54.27 o
  -3  -6  20       24.34       64.06     31.41 o
  -2  -6  20      347.83      352.26     33.45 o
  -1  -6  20        5.49       13.57     21.52 o
   0  -6  20       14.70       28.70     26.17 o
   1  -6  20       89.55       75.91     28.08 o
   2  -6  20      520.44      394.81     51.21 o
   3  -6  20        2.11        8.29     28.23 o
   4  -6  20       70.60       87.54     39.28 o
   5  -6  20        0.62       -6.39     29.79 o
  -5  -5  20       63.03       80.78     48.28 o
  -4  -5  20      109.03       64.54     45.91 o
  -3  -5  20       85.83       32.83     28.07 o
  -2  -5  20     2086.49     2100.21     89.99 o
  -1  -5  20      487.15      449.29     37.08 o
   0  -5  20      362.48      347.28     39.62 o
   1  -5  20      278.99      303.14     38.97 o
   2  -5  20       13.07       37.08     26.06 o
   3  -5  20       60.16       78.70     49.77 o
   4  -5  20      126.58      107.44     41.08 o
   5  -5  20        7.25        6.94     56.32 o
  -6  -4  20        3.93       15.43     63.27 o
  -5  -4  20      122.53      100.06     47.62 o
  -4  -4  20      297.37      272.34     55.13 o
  -3  -4  20        2.35       17.98     18.83 o
  -2  -4  20     1263.25     1339.81     66.82 o
  -1  -4  20      374.24      423.59     34.75 o
   0  -4  20      140.60      144.27     30.40 o
   1  -4  20      179.44      168.17     32.48 o
   2  -4  20       13.35       35.02     25.03 o
   3  -4  20       54.80       42.41     28.54 o
   4  -4  20      475.93      369.58     83.33 o
   5  -4  20       31.22       91.04     62.50 o
  -6  -3  20        8.32       15.43     62.50 o
  -5  -3  20       54.72       42.94     43.48 o
  -4  -3  20       18.45       13.95     35.73 o
  -3  -3  20        9.31        1.76     18.63 o
  -2  -3  20      106.04      120.15     24.10 o
  -1  -3  20      199.74      218.60     31.88 o
   0  -3  20      171.58      182.56     39.21 o
   1  -3  20       18.57       14.19     23.18 o
   2  -3  20      170.93      183.01     33.11 o
   3  -3  20       34.61       12.38     35.11 o
   4  -3  20       37.73       38.59     37.81 o
   5  -3  20       13.99       45.52     56.32 o
  -6  -2  20        3.78       -6.94     58.64 o
  -5  -2  20       15.51       38.58     54.01 o
  -4  -2  20       16.61       23.13     25.30 o
  -3  -2  20       45.17       -3.81     23.74 o
  -2  -2  20       25.19       16.42     18.33 o
  -1  -2  20       21.71       63.45     20.07 o
   0  -2  20       36.13        7.02     22.09 o
   1  -2  20       39.46       19.01     22.16 o
   2  -2  20       28.82       39.76     31.52 o
   3  -2  20      279.42      298.96     49.64 o
   4  -2  20       12.44        8.71     35.41 o
   5  -2  20       89.45       35.49     57.10 o
  -6  -1  20       50.45       14.66     57.87 o
  -5  -1  20        3.69        0.00     50.92 o
  -4  -1  20        0.30      -28.50     28.50 o
  -3  -1  20      163.44      121.50     29.10 o
  -2  -1  20      205.07      254.33     45.74 o
  -1  -1  20        8.01      -20.02     20.02 o
   0  -1  20       23.68       52.12     32.60 o
   1  -1  20        0.00       -8.80     28.33 o
   2  -1  20        0.37       -8.81     48.22 o
   3  -1  20      224.05      233.70     45.49 o
   4  -1  20      185.69      278.53     77.93 o
   5  -1  20       56.97       52.47     67.90 o
  -6   0  20       60.30       96.45     68.67 o
  -5   0  20        8.63      -20.22     34.38 o
  -4   0  20        2.23       11.44     31.91 o
  -3   0  20       29.14       44.50     32.99 o
  -2   0  20        1.91       16.34     31.37 o
  -1   0  20        5.10       28.52     23.75 o
   0   0  20       32.61       63.51     34.32 o
   1   0  20      201.25      208.72     45.14 o
   2   0  20       73.14       49.74     32.68 o
   3   0  20      567.47      641.00     59.75 o
   4   0  20       42.24       67.13     56.32 o
   5   0  20      105.98      155.08     75.61 o
  -6   1  20        5.89      -39.35     57.10 o
  -5   1  20       52.59       16.67     36.20 o
  -4   1  20        9.73       25.37     35.57 o
  -3   1  20       43.75       59.14     34.10 o
  -2   1  20       21.85       41.17     32.73 o
  -1   1  20      150.28      123.35     38.46 o
   0   1  20        0.96       10.59     31.63 o
   1   1  20        7.68       27.99     29.95 o
   2   1  20       20.16       49.41     32.18 o
   3   1  20      268.27      266.96     74.84 o
   4   1  20       43.19       43.98     63.27 o
   5   1  20       83.32       42.44     68.67 o
  -6   2  20       73.12       94.13     75.61 o
  -5   2  20        0.05       -9.07     36.44 o
  -4   2  20       96.67      142.37     44.34 o
  -3   2  20       21.14       27.04     33.62 o
  -2   2  20        0.03       29.96     32.68 o
  -1   2  20      370.68      377.74     52.37 o
   0   2  20        0.26       -2.20     29.40 o
   1   2  20       92.32       89.19     35.71 o
   2   2  20      433.32      450.71     51.16 o
   3   2  20        9.21       26.23     51.69 o
   4   2  20       14.49      -47.07     48.61 o
   5   2  20      149.82      215.27     84.87 o
  -6   3  20       55.02       12.42     44.44 o
  -5   3  20       80.66      127.37     48.39 o
  -4   3  20        0.44      -11.85     34.87 o
  -3   3  20       34.52       60.68     36.80 o
  -2   3  20       49.63      108.38     38.45 o
  -1   3  20       33.07       23.15     20.09 o
   0   3  20        0.46       16.20     21.40 o
   1   3  20       12.89       30.31     32.46 o
   2   3  20        5.87        2.31     49.38 o
   3   3  20      146.00      111.88     62.50 o
   4   3  20        0.16        0.00     52.47 o
  -6   4  20       24.91       -6.78     44.75 o
  -5   4  20        2.69      -37.04     37.04 o
  -4   4  20        0.01        9.87     38.92 o
  -3   4  20        0.30      -23.53     32.73 o
  -2   4  20      400.16      459.49     58.31 o
  -1   4  20       44.70       58.81     42.44 o
   0   4  20        0.00      -10.07     21.77 o
   1   4  20      363.35      422.97     48.41 o
   2   4  20      346.54      429.55     79.47 o
   3   4  20        1.03      -25.46     47.84 o
   4   4  20       28.16       67.06     51.69 o
  -5   5  20        2.86      -21.72     38.46 o
  -4   5  20       77.51       95.77     45.81 o
  -3   5  20       29.19       41.04     40.27 o
  -2   5  20      119.65       98.76     42.56 o
  -1   5  20        1.97        7.48     33.07 o
   0   5  20        5.47      -10.45     18.85 o
   1   5  20        0.04       13.55     24.27 o
   2   5  20      187.06      150.81     31.57 o
   3   5  20       76.49      102.86     36.25 o
  -5   6  20        5.26      -10.29     40.89 o
  -4   6  20        1.16      -16.47     38.09 o
  -3   6  20        8.19      -11.87     40.89 o
  -2   6  20        4.60      -13.02     35.73 o
  -1   6  20       67.68       63.17     40.58 o
   0   6  20        8.29       -6.11     26.50 o
   1   6  20      170.05      136.80     34.61 o
   2   6  20        0.55       17.47     30.70 o
   3   6  20       25.61       14.23     31.71 o
  -4   7  20       12.00      -27.40     40.12 o
  -3   7  20        0.70      -30.48     36.51 o
  -2   7  20        0.07      -29.62     35.01 o
  -1   7  20        2.71      -25.06     33.23 o
   0   7  20        1.36      -38.58     50.15 o
   1   7  20       54.73       28.19     46.59 o
   2   7  20        0.08      -24.75     28.80 o
  -4   8  20        6.51      -32.10     53.62 o
  -3   8  20        1.70      -10.37     40.10 o
  -2   8  20       16.87        4.97     38.56 o
  -1   8  20      184.50      210.63     54.80 o
   0   8  20        0.68      -50.92     50.92 o
   1   8  20       42.94       98.76     73.30 o
  -2   9  20        0.00      -36.46     36.46 o
  -1   9  20       10.61        9.26     60.95 o
   0   9  20       40.46       65.58     76.38 o
  -1 -12  21       46.02       88.89     42.90 o
   0 -12  21       55.85       61.22     39.41 o
   1 -12  21       32.68       45.58     44.10 o
   2 -12  21        3.76        6.17     50.92 o
  -2 -11  21        3.46        1.50     35.47 o
  -1 -11  21        3.33       37.63     35.33 o
   0 -11  21        8.62      -21.35     30.74 o
   1 -11  21       12.35       18.80     26.55 o
   2 -11  21       37.23       95.54     43.06 o
   3 -11  21        7.90       16.97     51.69 o
  -3 -10  21       18.68       34.63     37.46 o
  -2 -10  21        6.42       -3.31     32.22 o
  -1 -10  21        1.97       -4.34     30.32 o
   0 -10  21       69.16      111.65     30.62 o
   1 -10  21       26.58       11.39     25.04 o
   2 -10  21       57.30       63.53     56.71 o
   3 -10  21       20.56       75.52     38.37 o
   4 -10  21       50.09      118.82     66.35 o
  -4  -9  21        0.16       34.27     46.71 o
  -3  -9  21       40.22       84.94     39.48 o
  -2  -9  21        6.62       39.53     34.57 o
  -1  -9  21       43.11       57.44     35.02 o
   0  -9  21        1.06        4.24     23.74 o
   1  -9  21        0.03       24.42     24.59 o
   2  -9  21      176.46      262.30     49.92 o
   3  -9  21        0.07       10.00     31.63 o
   4  -9  21       43.88       53.53     40.22 o
  -4  -8  21       35.31       -4.06     44.59 o
  -3  -8  21        6.40       16.36     33.41 o
  -2  -8  21       20.76       36.01     32.33 o
  -1  -8  21        0.02       14.61     21.87 o
   0  -8  21      111.44      133.77     29.04 o
   1  -8  21       22.53       68.96     29.93 o
   2  -8  21        8.59        7.73     29.43 o
   3  -8  21       40.50       -2.41     39.74 o
   4  -8  21        0.01       14.09     33.70 o
   5  -8  21       50.41       33.95     56.32 o
  -5  -7  21        0.65      -26.53     43.74 o
  -4  -7  21        8.96       -5.80     40.09 o
  -3  -7  21       66.54       90.60     36.67 o
  -2  -7  21       99.15      114.21     35.88 o
  -1  -7  21        4.46       10.29     21.18 o
   0  -7  21       31.67       24.65     21.92 o
   1  -7  21      397.14      397.66     45.21 o
   2  -7  21      204.15      155.86     42.56 o
   3  -7  21       48.51       65.25     35.04 o
   4  -7  21       47.59       43.52     37.07 o
   5  -7  21        6.81       60.95     59.41 o
  -5  -6  21        1.55        7.28     44.38 o
  -4  -6  21      210.43      266.94     57.80 o
  -3  -6  21        1.27       -8.30     28.11 o
  -2  -6  21      606.01      594.43     40.95 o
  -1  -6  21      204.21      237.28     31.55 o
   0  -6  21       13.70       27.85     21.76 o
   1  -6  21       13.74       12.86     24.24 o
   2  -6  21      346.89      279.14     41.14 o
   3  -6  21       11.93       32.02     31.64 o
   4  -6  21      419.63      412.92     61.39 o
   5  -6  21       53.88       54.38     40.24 o
  -5  -5  21       47.05       22.10     44.73 o
  -4  -5  21        3.43       17.46     42.26 o
  -3  -5  21       15.46       25.36     27.77 o
  -2  -5  21      627.42      617.23     40.80 o
  -1  -5  21     1968.63     1998.38     62.95 o
   0  -5  21      232.27      199.58     33.97 o
   1  -5  21      819.12      802.52     53.45 o
   2  -5  21     1369.16     1232.07     65.06 o
   3  -5  21       22.91        7.28     26.30 o
   4  -5  21        1.16       -0.63     31.88 o
   5  -5  21        7.26        6.94     54.01 o
  -5  -4  21        6.82      -27.84     40.10 o
  -4  -4  21       24.70       11.96     38.74 o
  -3  -4  21       29.75        3.15     23.89 o
  -2  -4  21        0.10       21.97     21.48 o
  -1  -4  21     1400.84     1326.88     52.38 o
   0  -4  21       76.22       69.24     26.77 o
   1  -4  21        4.40       15.05     22.63 o
   2  -4  21       15.36       32.57     26.40 o
   3  -4  21       13.41       12.39     26.40 o
   4  -4  21      158.21      174.89     52.00 o
   5  -4  21        0.45      -30.09     47.07 o
  -6  -3  21       41.37       74.07     72.53 o
  -5  -3  21       70.70       59.41     64.81 o
  -4  -3  21       71.05       99.29     42.80 o
  -3  -3  21        3.33      -13.95     22.84 o
  -2  -3  21       60.39       69.42     22.45 o
  -1  -3  21       10.01        6.53     20.95 o
   0  -3  21       10.14       -1.28     21.49 o
   1  -3  21       12.64       15.31     23.09 o
   2  -3  21        6.99        4.89     23.04 o
   3  -3  21      236.12      243.66     49.32 o
   4  -3  21       96.08       63.97     43.98 o
   5  -3  21        0.22        0.00     56.32 o
  -6  -2  21      131.09      141.97     80.24 o
  -5  -2  21       92.10       49.38     62.50 o
  -4  -2  21        4.63       -8.58     24.89 o
  -3  -2  21       15.95       35.99     25.07 o
  -2  -2  21       53.20       39.69     21.50 o
  -1  -2  21       65.67       74.21     24.84 o
   0  -2  21      129.25      129.46     28.50 o
   1  -2  21       21.95       38.94     24.78 o
   2  -2  21       57.67       74.92     36.44 o
   3  -2  21      396.22      379.89     54.55 o
   4  -2  21       13.82       16.93     34.71 o
   5  -2  21      125.14      189.80     76.38 o
  -6  -1  21       17.75       20.06     62.50 o
  -5  -1  21       60.06      120.36     67.13 o
  -4  -1  21        1.56       11.35     31.50 o
  -3  -1  21       30.87       -8.37     29.28 o
  -2  -1  21       61.31       75.49     35.91 o
  -1  -1  21       52.72       66.80     34.81 o
   0  -1  21        6.90       31.67     30.36 o
   1  -1  21        4.28        5.37     30.19 o
   2  -1  21      127.15      146.30     39.53 o
   3  -1  21       86.65      100.54     37.77 o
   4  -1  21        0.92      -13.12     47.84 o
   5  -1  21       24.13       23.15     63.27 o
  -6   0  21        0.82       27.00     63.27 o
  -5   0  21       10.27       11.57     57.10 o
  -4   0  21        2.74      -24.02     31.69 o
  -3   0  21      162.67      168.17     43.17 o
  -2   0  21       24.94       20.29     33.28 o
  -1   0  21        0.79       17.37     31.42 o
   0   0  21       22.61       15.88     30.97 o
   1   0  21       19.97       11.08     29.64 o
   2   0  21      194.32      214.08     43.25 o
   3   0  21        0.77        3.37     30.97 o
   4   0  21        0.60       15.43     50.92 o
   5   0  21      338.37      339.49     94.90 o
  -6   1  21       38.60       36.26     64.81 o
  -5   1  21       94.97       94.10     50.54 o
  -4   1  21       16.64      -26.60     31.75 o
  -3   1  21       18.49       -4.39     33.07 o
  -2   1  21       34.77       15.87     32.18 o
  -1   1  21        3.19       -6.18     32.79 o
   0   1  21       21.09        6.70     30.49 o
   1   1  21      355.10      265.06     45.91 o
   2   1  21     1701.06     1839.24    198.29 o
   3   1  21       41.48       42.44     54.78 o
   4   1  21       22.18       33.95     56.32 o
   5   1  21       16.63        3.09     62.50 o
  -6   2  21       11.41       37.81     70.21 o
  -5   2  21        0.54      -22.80     40.12 o
  -4   2  21        0.08      -26.22     34.36 o
  -3   2  21        0.64        8.77     32.46 o
  -2   2  21       14.16       18.61     31.91 o
  -1   2  21       29.26       46.90     34.72 o
   0   2  21      153.68      127.73     40.03 o
   1   2  21       52.24       29.51     34.10 o
   2   2  21       23.63       45.19     34.45 o
   3   2  21       21.93       52.47     57.10 o
   4   2  21       39.67      -16.97     54.01 o
  -6   3  21        8.74        1.91     42.46 o
  -5   3  21      146.07      184.65     52.01 o
  -4   3  21       53.75       95.62     43.90 o
  -3   3  21        6.52       22.27     34.56 o
  -2   3  21      426.58      441.99     56.47 o
  -1   3  21       60.23       85.26     37.42 o
   0   3  21       84.02      135.75     30.20 o
   1   3  21     1282.26     1404.74    130.39 o
   2   3  21     2989.00     3160.33    185.18 o
   3   3  21       17.63        1.54     47.84 o
   4   3  21        1.88      -18.52     56.32 o
  -5   4  21        2.31       -7.56     39.82 o
  -4   4  21        0.57      -11.66     38.63 o
  -3   4  21       36.14       32.67     39.21 o
  -2   4  21        0.01       30.98     35.96 o
  -1   4  21        7.89      -10.80     32.19 o
   0   4  21        6.94       -8.94     22.78 o
   1   4  21        2.72        2.84     26.52 o
   2   4  21       25.27      103.07     49.38 o
   3   4  21       91.95      164.15     84.87 o
   4   4  21        3.75       76.57     57.87 o
  -5   5  21        0.19       15.92     42.44 o
  -4   5  21        0.46      -29.72     37.68 o
  -3   5  21       36.76       47.95     42.26 o
  -2   5  21       34.77       30.06     40.07 o
  -1   5  21      112.61      122.45     45.79 o
   0   5  21       59.13       85.64     39.65 o
   1   5  21        0.46        1.99     28.66 o
   2   5  21      396.31      393.42     49.81 o
   3   5  21       42.07       80.15     34.96 o
  -5   6  21        0.61       -3.07     41.41 o
  -4   6  21        8.61        8.30     43.01 o
  -3   6  21        3.46       28.02     40.91 o
  -2   6  21       16.39       -5.29     37.05 o
  -1   6  21        3.79       -1.07     35.26 o
   0   6  21       98.68       79.26     41.33 o
   1   6  21        8.90       -5.43     25.70 o
   2   6  21       70.45       79.48     38.01 o
  -4   7  21       22.60       74.22     47.00 o
  -3   7  21      100.84      118.68     50.90 o
  -2   7  21        2.02      -13.43     36.99 o
  -1   7  21      103.64      114.19     44.74 o
   0   7  21       53.97       70.98     65.58 o
   1   7  21      283.78      310.17     91.82 o
   2   7  21        5.27       -0.80     32.46 o
  -3   8  21       19.52       -1.24     42.94 o
  -2   8  21        0.06       -3.75     39.53 o
  -1   8  21        1.18        9.26     60.18 o
   0   8  21       83.54       86.42     73.30 o
   1   8  21        1.48      -22.38     60.95 o
   0 -12  22        5.09       67.55     40.67 o
   1 -12  22       26.82       64.19     48.72 o
  -2 -11  22      203.53      280.59     52.10 o
  -1 -11  22       22.57       12.62     35.45 o
   0 -11  22       24.39       21.19     34.63 o
   1 -11  22      220.87      340.45     43.04 o
   2 -11  22        0.61       23.74     33.77 o
   3 -11  22       10.90       81.01     59.41 o
  -3 -10  22       25.73       51.60     39.14 o
  -2 -10  22        0.08       11.85     33.54 o
  -1 -10  22        3.57       24.15     33.65 o
   0 -10  22        4.82        2.08     31.56 o
   1 -10  22      122.46       79.05     30.05 o
   2 -10  22       75.09      171.61     46.13 o
   3 -10  22        9.87       19.66     37.54 o
  -3  -9  22        5.03       12.19     34.73 o
  -2  -9  22        1.57       24.45     33.34 o
  -1  -9  22       59.85       72.38     37.11 o
   0  -9  22      236.57      296.53     36.99 o
   1  -9  22       55.16       75.26     32.18 o
   2  -9  22       25.71       53.68     36.00 o
   3  -9  22       56.91       67.60     38.66 o
   4  -9  22       19.24       24.69     52.47 o
  -4  -8  22        8.52       35.73     54.40 o
  -3  -8  22       34.28       49.08     36.45 o
  -2  -8  22        0.00      -18.46     28.92 o
  -1  -8  22       52.39       55.76     33.53 o
   0  -8  22        0.04        5.55     22.67 o
   1  -8  22        2.80       18.54     26.69 o
   2  -8  22       12.51        5.31     38.90 o
   3  -8  22        0.52       15.87     31.48 o
   4  -8  22        4.50       28.50     34.71 o
  -4  -7  22        0.01        6.09     42.94 o
  -3  -7  22        5.09        5.97     30.99 o
  -2  -7  22       63.27       29.96     31.42 o
  -1  -7  22       40.89       47.00     23.24 o
   0  -7  22       17.65       43.04     24.16 o
   1  -7  22      101.80       76.25     29.81 o
   2  -7  22       12.07      -17.66     24.55 o
   3  -7  22      148.26      131.82     41.67 o
   4  -7  22       18.96        0.48     30.87 o
   5  -7  22      122.20      135.02     74.84 o
  -5  -6  22        6.25      -22.34     43.09 o
  -4  -6  22        0.61       60.77     45.67 o
  -3  -6  22       32.00       39.48     41.19 o
  -2  -6  22        1.62       38.06     29.81 o
  -1  -6  22     1190.78     1187.90     54.57 o
   0  -6  22        0.10       13.94     24.90 o
   1  -6  22       18.29        4.08     24.06 o
   2  -6  22       27.87       38.86     29.09 o
   3  -6  22       31.43       26.01     31.07 o
   4  -6  22       56.26       70.08     37.35 o
   5  -6  22        2.97        8.49     57.10 o
  -5  -5  22       58.62       83.58     68.67 o
  -4  -5  22      136.59      126.32     61.73 o
  -3  -5  22        9.10       32.11     40.62 o
  -2  -5  22       73.20      127.37     26.66 o
  -1  -5  22     2923.35     3010.29     75.84 o
   0  -5  22        0.49       -8.99     20.90 o
   1  -5  22       48.18       23.63     25.04 o
   2  -5  22      133.06       84.05     30.12 o
   3  -5  22       79.73       48.89     31.77 o
   4  -5  22        0.35      -28.88     28.88 o
   5  -5  22      240.55      318.66     94.90 o
  -5  -4  22        3.26       -3.86     57.10 o
  -4  -4  22        2.78       51.01     40.64 o
  -3  -4  22        3.32        5.08     35.66 o
  -2  -4  22     2158.81     2149.21     62.97 o
  -1  -4  22      803.08      818.24     50.70 o
   0  -4  22      166.74      185.30     32.17 o
   1  -4  22       47.20       35.96     25.75 o
   2  -4  22      204.61      160.36     34.60 o
   3  -4  22      177.40      204.46     38.56 o
   4  -4  22        4.05        1.97     36.80 o
   5  -4  22      182.78      265.42     84.10 o
  -5  -3  22       34.73       70.21     69.44 o
  -4  -3  22       40.99       69.52     40.74 o
  -3  -3  22       49.84       49.51     28.22 o
  -2  -3  22      611.53      727.75     40.54 o
  -1  -3  22       11.63       20.07     22.47 o
   0  -3  22        3.56       16.79     21.78 o
   1  -3  22       38.91       25.54     23.78 o
   2  -3  22        1.47      -15.71     22.34 o
   3  -3  22       13.08       72.43     40.27 o
   4  -3  22      113.09       81.02     43.64 o
   5  -3  22       47.28       14.66     57.10 o
  -5  -2  22        4.62       67.13     64.81 o
  -4  -2  22        3.48       36.26     57.10 o
  -3  -2  22       93.47       81.88     29.25 o
  -2  -2  22        4.55        1.08     29.08 o
  -1  -2  22        4.14      -16.02     19.20 o
   0  -2  22       87.22       75.82     25.94 o
   1  -2  22      160.96      186.83     42.51 o
   2  -2  22       35.98       32.70     31.50 o
   3  -2  22      115.99      107.29     41.52 o
   4  -2  22        0.29       27.00     52.47 o
   5  -2  22       69.70      153.54     76.38 o
  -6  -1  22        0.08        3.86     65.58 o
  -5  -1  22       31.47       77.16     64.81 o
  -4  -1  22        1.30        4.86     31.69 o
  -3  -1  22        3.60       -5.26     31.69 o
  -2  -1  22       38.50       39.65     33.81 o
  -1  -1  22       11.09       44.62     32.46 o
   0  -1  22      104.07      105.80     36.91 o
   1  -1  22        0.08       -8.28     30.25 o
   2  -1  22      128.75      148.63     42.54 o
   3  -1  22       45.73      -22.38     30.58 o
   4  -1  22      260.35      288.57     82.56 o
   5  -1  22        2.01        5.40     64.04 o
  -6   0  22        7.99        0.00     62.50 o
  -5   0  22       26.72      -45.52     52.47 o
  -4   0  22        4.45      -31.20     31.20 o
  -3   0  22      120.64      102.89     42.44 o
  -2   0  22       15.11        8.85     34.72 o
  -1   0  22       37.02       21.60     34.72 o
   0   0  22      158.57      143.84     40.62 o
   1   0  22       50.93       65.16     34.56 o
   2   0  22       36.38       29.02     34.10 o
   3   0  22        0.05        5.54     31.83 o
   4   0  22      116.32      138.88     70.21 o
   5   0  22        9.83       30.09     66.35 o
  -6   1  22       77.69       60.95     70.98 o
  -5   1  22       34.55       45.35     41.69 o
  -4   1  22       12.74       40.23     37.90 o
  -3   1  22       45.75       56.28     37.56 o
  -2   1  22       38.41       53.18     35.81 o
  -1   1  22        6.71        1.68     29.70 o
   0   1  22        6.99       40.52     32.43 o
   1   1  22        0.11       -9.26     31.34 o
   2   1  22       51.80      123.66     40.10 o
   3   1  22       15.98       13.12     56.32 o
   4   1  22       11.89        4.63     56.32 o
  -5   2  22      146.99      101.85     48.56 o
  -4   2  22        1.78       38.69     39.18 o
  -3   2  22       27.58       62.47     38.39 o
  -2   2  22       18.38       15.20     32.92 o
  -1   2  22        1.02       13.50     31.64 o
   0   2  22        2.95       38.00     34.46 o
   1   2  22       77.78       96.49     39.78 o
   2   2  22      247.98      162.03     68.67 o
   3   2  22       17.25      -14.66     50.15 o
   4   2  22       50.86       40.89     65.58 o
  -5   3  22       72.07       36.36     45.13 o
  -4   3  22       40.24       46.57     40.87 o
  -3   3  22       94.08      127.42     45.01 o
  -2   3  22       86.18      123.43     43.01 o
  -1   3  22       47.04       57.62     38.14 o
   0   3  22        0.17       23.08     28.54 o
   1   3  22      391.69      408.12     54.67 o
   2   3  22        9.29       -8.49     50.15 o
   3   3  22       46.16      118.05     67.90 o
   4   3  22        7.08      -23.92     61.73 o
  -5   4  22       49.24       22.46     43.06 o
  -4   4  22        2.44        3.87     38.55 o
  -3   4  22       18.60       39.16     40.31 o
  -2   4  22      180.02      127.01     44.99 o
  -1   4  22      283.00      290.42     52.37 o
   0   4  22      120.21      140.54     42.18 o
   1   4  22     2026.35     2313.83    379.61 o
   2   4  22       12.59       28.48     34.53 o
   3   4  22        1.49       35.13     55.94 o
  -5   5  22       32.81       34.94     48.00 o
  -4   5  22       51.68       17.19     41.37 o
  -3   5  22        2.81       14.29     39.55 o
  -2   5  22        5.75      -18.13     36.01 o
  -1   5  22       12.62       24.98     40.91 o
   0   5  22        0.04       23.88     37.30 o
   1   5  22      163.87      202.65     36.56 o
   2   5  22        2.85       48.56     29.84 o
   3   5  22        4.29       30.23     31.87 o
  -4   6  22        2.39      -31.76     40.07 o
  -3   6  22       20.72       45.01     43.70 o
  -2   6  22        0.02        4.95     39.10 o
  -1   6  22        0.04      -30.05     34.25 o
   0   6  22       34.89       13.12     56.32 o
   1   6  22       81.70       76.38     67.90 o
   2   6  22       17.91       36.80     32.13 o
  -3   7  22        0.06      -36.44     36.44 o
  -2   7  22        8.47      -10.10     37.46 o
  -1   7  22        5.72       12.35     40.37 o
   0   7  22        1.37      -13.12     56.32 o
   1   7  22       16.30      -10.03     60.18 o
  -2   8  22        3.82        4.04     43.90 o
  -1   8  22        0.01       17.75     62.50 o
   0   8  22       11.26       36.26     67.90 o
  -1 -11  23       16.97       44.33     38.34 o
   0 -11  23        0.82        8.62     33.80 o
   1 -11  23       74.54      111.36     38.82 o
   2 -11  23       90.67      189.80     72.53 o
  -2 -10  23       12.28       16.06     34.72 o
  -1 -10  23       31.58       54.60     34.91 o
   0 -10  23       26.41        6.91     34.74 o
   1 -10  23        0.28      -17.07     28.67 o
   2 -10  23        1.17       -8.01     31.63 o
   3 -10  23       10.19      -22.38     47.07 o
  -3  -9  23        1.35       28.86     47.17 o
  -2  -9  23       48.75       96.95     39.23 o
  -1  -9  23       30.18       43.99     34.54 o
   0  -9  23        4.80        8.67     24.85 o
   1  -9  23       17.11       -9.21     26.77 o
   2  -9  23       22.07       42.21     31.92 o
   3  -9  23       32.65       18.49     35.45 o
  -3  -8  23       16.34        4.34     42.80 o
  -2  -8  23       11.31       45.53     32.70 o
  -1  -8  23      138.56      198.88     47.42 o
   0  -8  23        2.04       -5.11     22.73 o
   1  -8  23       18.23       44.95     28.58 o
   2  -8  23       54.60       42.42     31.64 o
   3  -8  23        2.02        9.25     32.72 o
   4  -8  23       46.07       77.93     61.73 o
  -4  -7  23        0.24      -30.81     39.33 o
  -3  -7  23        0.10      -22.26     38.78 o
  -2  -7  23       84.82      104.64     36.86 o
  -1  -7  23        9.92       21.71     23.23 o
   0  -7  23       85.62      121.13     33.96 o
   1  -7  23       78.85      113.79     32.32 o
   2  -7  23        4.12       37.81     29.63 o
   3  -7  23        2.22        9.74     28.91 o
   4  -7  23        5.36       18.30     35.11 o
  -4  -6  23        8.99       55.74     44.89 o
  -3  -6  23       49.72       63.10     45.74 o
  -2  -6  23       14.05        1.78     28.37 o
  -1  -6  23       12.81       27.04     23.60 o
   0  -6  23       76.38       55.32     27.84 o
   1  -6  23        9.18        8.24     24.85 o
   2  -6  23       22.53       31.44     28.58 o
   3  -6  23        7.77        3.81     29.03 o
   4  -6  23       78.53       80.56     41.29 o
  -5  -5  23       82.81      158.17     81.01 o
  -4  -5  23       21.39       36.08     44.95 o
  -3  -5  23       20.30       47.04     42.73 o
  -2  -5  23      535.92      523.43     38.82 o
  -1  -5  23      107.79      102.73     30.17 o
   0  -5  23      195.23      173.08     33.42 o
   1  -5  23      194.38      188.67     35.48 o
   2  -5  23      442.81      392.20     45.96 o
   3  -5  23       47.04       41.01     30.70 o
   4  -5  23        3.22        0.60     40.42 o
  -5  -4  23       89.34       88.73     73.30 o
  -4  -4  23      127.41      161.42     51.61 o
  -3  -4  23       39.18       11.57     37.91 o
  -2  -4  23        3.32       16.53     21.36 o
  -1  -4  23       23.55       38.85     24.32 o
   0  -4  23      342.40      362.18     39.83 o
   1  -4  23      128.35      122.07     31.74 o
   2  -4  23      499.79      480.59     48.30 o
   3  -4  23       38.07       38.55     28.43 o
   4  -4  23       33.99       37.45     42.24 o
   5  -4  23        6.10        4.63     57.10 o
  -5  -3  23        6.95        6.17     60.18 o
  -4  -3  23       11.41       -3.86     53.24 o
  -3  -3  23      837.89      854.26     66.41 o
  -2  -3  23     1742.65     1698.70     88.98 o
  -1  -3  23      141.05      177.99     35.95 o
   0  -3  23        7.31        1.46     21.92 o
   1  -3  23      164.97      130.90     31.24 o
   2  -3  23      652.64      611.30     64.90 o
   3  -3  23       14.01      -10.80     34.37 o
   4  -3  23       38.48       -7.49     36.34 o
   5  -3  23        8.80       31.63     60.95 o
  -5  -2  23        0.02       57.10     67.90 o
  -4  -2  23        0.96       18.52     58.64 o
  -3  -2  23      413.51      438.11     57.10 o
  -2  -2  23       46.48       34.33     36.26 o
  -1  -2  23      104.52       94.43     26.84 o
   0  -2  23       16.06       35.95     30.96 o
   1  -2  23        1.63      -24.65     29.00 o
   2  -2  23        7.42       19.14     32.72 o
   3  -2  23       83.76      100.16     42.46 o
   4  -2  23       61.89       56.32     63.27 o
  -5  -1  23       10.30       84.87     64.81 o
  -4  -1  23        0.23      -31.63     31.63 o
  -3  -1  23      216.73      223.79     49.26 o
  -2  -1  23       76.58       40.73     34.81 o
  -1  -1  23       12.96        3.69     30.94 o
   0  -1  23        0.10      -10.19     30.19 o
   1  -1  23      104.00       80.24     38.14 o
   2  -1  23       43.99       24.71     35.16 o
   3  -1  23       22.23       21.51     36.82 o
   4  -1  23        9.69       25.46     58.64 o
  -5   0  23        0.15      -20.83     54.01 o
  -4   0  23       91.07       56.81     41.14 o
  -3   0  23       11.22       14.91     34.80 o
  -2   0  23        1.71      -17.55     31.29 o
  -1   0  23       57.78       58.84     36.28 o
   0   0  23        0.66        0.88     30.74 o
   1   0  23       19.52       -9.59     29.98 o
   2   0  23       22.44       34.96     35.35 o
   3   0  23        0.06      -33.95     43.21 o
   4   0  23        0.79       -5.40     50.92 o
  -5   1  23       20.44        2.51     38.23 o
  -4   1  23        0.39       -0.15     36.80 o
  -3   1  23      229.62      282.74     52.08 o
  -2   1  23       62.38       55.61     38.18 o
  -1   1  23       12.39       10.73     34.07 o
   0   1  23       70.08      105.50     40.07 o
   1   1  23        0.84        0.04     30.49 o
   2   1  23       42.37       15.03     33.35 o
   3   1  23       62.63       58.64     58.64 o
   4   1  23       47.95       36.26     61.73 o
  -5   2  23       42.97        9.43     42.44 o
  -4   2  23       70.51       73.72     42.44 o
  -3   2  23       26.20       31.33     38.32 o
  -2   2  23       48.71      102.46     43.35 o
  -1   2  23      115.42      106.86     41.46 o
   0   2  23        1.03       13.83     33.83 o
   1   2  23      138.49      163.30     67.13 o
   2   2  23      172.68      185.18     69.44 o
   3   2  23        0.22       12.35     55.55 o
   4   2  23       65.23      145.83     79.47 o
  -5   3  23        1.37      -10.53     42.07 o
  -4   3  23       17.87       26.83     41.06 o
  -3   3  23        1.53      -11.22     35.15 o
  -2   3  23       94.16      103.88     44.15 o
  -1   3  23       10.36      -16.70     31.42 o
   0   3  23       23.27        0.48     34.56 o
   1   3  23      869.20      827.17     72.17 o
   2   3  23      640.47      641.94    107.25 o
   3   3  23      178.69      302.45     89.50 o
  -5   4  23       51.93       80.60     51.84 o
  -4   4  23        1.25       -2.45     41.41 o
  -3   4  23       43.38       58.97     41.63 o
  -2   4  23        8.42       17.01     50.15 o
  -1   4  23       42.36       49.42     39.96 o
   0   4  23       23.70       57.16     38.14 o
   1   4  23        1.19       25.46     54.01 o
   2   4  23      126.56      101.07     70.21 o
   3   4  23       13.41       67.90     66.35 o
  -4   5  23       21.33        8.42     42.26 o
  -3   5  23      160.36      119.29     48.87 o
  -2   5  23      400.02      382.86     79.86 o
  -1   5  23       63.15       42.97     42.08 o
   0   5  23        8.69       10.29     39.35 o
   1   5  23       34.87        5.40     60.18 o
   2   5  23       40.26       50.92     27.00 o
  -4   6  23        4.66      -32.43     42.73 o
  -3   6  23       27.30       23.13     43.37 o
  -2   6  23        1.83      -13.77     36.82 o
  -1   6  23       25.88       30.45     40.74 o
   0   6  23       19.17       19.29     62.50 o
   1   6  23        9.64      -53.24     53.24 o
  -3   7  23        9.37       11.60     44.10 o
  -2   7  23        0.02        8.22     41.37 o
  -1   7  23        1.38      -35.49     50.15 o
   0   7  23        2.02      -10.80     58.64 o
   0 -11  24      301.24      474.68     59.66 o
   1 -11  24       40.98       60.07     34.08 o
  -2 -10  24      123.09      140.25     43.31 o
  -1 -10  24        3.85       26.92     34.91 o
   0 -10  24        2.17       27.68     35.85 o
   1 -10  24      363.24      496.96     55.53 o
   2 -10  24       25.70       23.26     41.31 o
  -2  -9  24        3.55        9.29     34.14 o
  -1  -9  24       12.61       14.40     32.52 o
   0  -9  24       15.60       59.73     28.74 o
   1  -9  24        0.49       16.49     29.26 o
   2  -9  24      161.37      191.02     41.82 o
   3  -9  24       16.38       21.06     32.61 o
  -3  -8  24       10.77       15.44     75.61 o
  -2  -8  24       10.64       36.68     34.16 o
  -1  -8  24        5.26       23.61     30.73 o
   0  -8  24       10.90      -15.36     33.63 o
   1  -8  24        0.22       -6.66     26.61 o
   2  -8  24        9.72       23.14     30.10 o
   3  -8  24       88.56       90.32     37.60 o
  -4  -7  24        7.59       20.11     47.08 o
  -3  -7  24       41.50       53.18     46.63 o
  -2  -7  24       53.55      123.62     38.37 o
  -1  -7  24        0.09       -0.74     22.51 o
   0  -7  24       91.01      113.14     33.48 o
   1  -7  24       54.87       38.72     29.78 o
   2  -7  24       39.04       22.63     29.19 o
   3  -7  24       36.36       56.20     34.76 o
   4  -7  24       17.78       25.26     37.13 o
  -4  -6  24        1.78      -14.64     42.00 o
  -3  -6  24       64.10       84.22     45.74 o
  -2  -6  24       24.43       17.46     30.53 o
  -1  -6  24       74.74       87.69     26.95 o
   0  -6  24      260.34      254.79     39.52 o
   1  -6  24        9.32       -5.92     35.59 o
   2  -6  24       30.91       44.23     29.88 o
   3  -6  24       24.32       53.04     33.33 o
   4  -6  24       11.28       25.14     32.42 o
  -4  -5  24        0.28       -2.46     40.91 o
  -3  -5  24       13.04      -35.71     35.71 o
  -2  -5  24      191.81      162.49     34.49 o
  -1  -5  24       21.49       23.20     24.01 o
   0  -5  24       32.98       38.90     25.68 o
   1  -5  24      335.67      324.80     42.93 o
   2  -5  24        7.48        8.30     26.77 o
   3  -5  24       12.99       24.13     28.73 o
   4  -5  24        0.04       44.10     44.49 o
  -5  -4  24      103.77      124.22     78.70 o
  -4  -4  24       26.38      112.65     72.53 o
  -3  -4  24       87.49       99.55     59.80 o
  -2  -4  24        0.58       23.54     27.02 o
  -1  -4  24       90.32      129.85     30.63 o
   0  -4  24      192.58      196.87     34.12 o
   1  -4  24      923.75      783.57     55.16 o
   2  -4  24       33.59       32.40     27.62 o
   3  -4  24        0.99       12.55     40.12 o
   4  -4  24       29.49       83.04     46.03 o
  -5  -3  24        9.47       26.23     63.27 o
  -4  -3  24        1.34       11.57     57.10 o
  -3  -3  24     1113.55     1297.58     83.88 o
  -2  -3  24       92.76      118.31     40.81 o
  -1  -3  24       98.92       74.72     26.30 o
   0  -3  24        8.85       35.70     25.52 o
   1  -3  24        4.38       17.79     24.40 o
   2  -3  24       15.37       28.42     36.50 o
   3  -3  24        8.96       14.37     37.30 o
   4  -3  24       52.31       33.65     42.15 o
  -5  -2  24       17.39       51.69     62.50 o
  -4  -2  24        0.81      -20.06     54.78 o
  -3  -2  24      668.10      722.09     69.27 o
  -2  -2  24      307.20      253.17     56.32 o
  -1  -2  24       90.72       97.37     39.08 o
   0  -2  24       10.83        3.45     31.97 o
   1  -2  24        0.21       19.07     32.25 o
   2  -2  24       40.56       37.01     35.48 o
   3  -2  24      257.52      324.28     75.61 o
   4  -2  24      153.55      194.43     76.38 o
  -5  -1  24        0.09       -1.54     58.64 o
  -4  -1  24       15.84      -30.55     34.85 o
  -3  -1  24       25.68       66.93     41.61 o
  -2  -1  24       86.39       66.74     37.42 o
  -1  -1  24       46.15       52.95     36.87 o
   0  -1  24       17.55      -26.93     29.43 o
   1  -1  24        0.04        8.38     34.05 o
   2  -1  24        4.83       19.53     32.92 o
   3  -1  24        0.36        7.49     38.96 o
   4  -1  24        0.82        3.09     54.78 o
  -5   0  24        6.82      -27.78     60.18 o
  -4   0  24       27.95      -20.59     35.59 o
  -3   0  24        1.13      -32.05     32.05 o
  -2   0  24        7.70       -6.81     33.52 o
  -1   0  24       11.18      -10.64     31.52 o
   0   0  24        0.31       -8.60     35.88 o
   1   0  24        0.92       -2.85     32.46 o
   2   0  24      114.42      138.13     43.48 o
   3   0  24       55.85      104.93     65.58 o
   4   0  24       58.63       29.32     60.18 o
  -5   1  24       22.56      -20.06     61.73 o
  -4   1  24       28.86       31.37     60.57 o
  -3   1  24       47.32       71.88     40.94 o
  -2   1  24       10.55       10.13     37.05 o
  -1   1  24        0.61       18.99     36.80 o
   0   1  24        1.97        5.19     33.27 o
   1   1  24        6.88        6.96     33.00 o
   2   1  24       85.88       69.40     39.74 o
   3   1  24      110.27      123.45     68.67 o
   4   1  24       36.23       15.43     57.87 o
  -5   2  24        0.32      -39.55     39.55 o
  -4   2  24       61.28       57.57     45.14 o
  -3   2  24        0.28       -0.06     35.15 o
  -2   2  24       74.82       84.82     42.28 o
  -1   2  24        0.03      -17.67     33.77 o
   0   2  24       78.92      122.99     41.42 o
   1   2  24       17.18       58.62     38.14 o
   2   2  24      284.01      276.99     81.79 o
   3   2  24       50.11       35.49     62.50 o
  -4   3  24        0.28       42.02     41.49 o
  -3   3  24        0.06        2.64     37.77 o
  -2   3  24      138.84      163.19     49.10 o
  -1   3  24        1.26       12.88     36.00 o
   0   3  24       37.44       20.71     35.35 o
   1   3  24       45.16       58.64     60.18 o
   2   3  24      143.71      223.75     79.47 o
   3   3  24        5.43      -33.18     54.78 o
  -4   4  24        2.54      -39.43     39.43 o
  -3   4  24       70.51       43.73     44.65 o
  -2   4  24       26.80       12.51     39.00 o
  -1   4  24        9.48       -8.85     35.91 o
   0   4  24        1.04       15.52     40.12 o
   1   4  24      422.68      440.56     95.67 o
   2   4  24        0.82       -0.77     57.10 o
  -4   5  24        2.94      -31.21     41.67 o
  -3   5  24       31.83       15.02     42.76 o
  -2   5  24        1.83       20.31     42.82 o
  -1   5  24       20.29        0.13     38.87 o
   0   5  24       10.70       46.29     61.73 o
   1   5  24        4.10       57.87     61.73 o
   2   5  24       40.17       46.07     40.31 o
  -3   6  24        9.50       -7.30     42.24 o
  -2   6  24        2.40        6.27     40.20 o
  -1   6  24        3.68      -19.81     39.27 o
   0   6  24      277.10      319.43     93.36 o
   1   6  24      247.38      217.58     86.42 o
  -1 -10  25       73.27      117.68     44.28 o
   0 -10  25       19.32       44.01     36.17 o
   1 -10  25        0.02       28.44     32.15 o
  -2  -9  25       13.67       48.13     49.54 o
  -1  -9  25        0.01       19.53     33.53 o
   0  -9  25        1.11       45.29     39.48 o
   1  -9  25       77.30       92.19     36.61 o
   2  -9  25       15.94       37.32     31.31 o
  -3  -8  25        1.19       47.24     48.23 o
  -2  -8  25        4.90      -15.92     39.24 o
  -1  -8  25       90.08      178.33     41.31 o
   0  -8  25       22.48       30.51     29.17 o
   1  -8  25       28.98       22.44     28.87 o
   2  -8  25        0.51       -8.75     28.61 o
   3  -8  25       58.73       69.74     34.04 o
  -3  -7  25        9.22       77.78     50.73 o
  -2  -7  25        3.07       32.14     41.96 o
  -1  -7  25        0.49       11.71     24.12 o
   0  -7  25       16.40       56.46     29.98 o
   1  -7  25      206.50      284.34     43.05 o
   2  -7  25        4.42       42.90     31.16 o
   3  -7  25       22.44       21.66     30.73 o
  -4  -6  25        2.89       82.14     49.92 o
  -3  -6  25       34.53       28.99     42.83 o
  -2  -6  25       13.70       20.64     40.07 o
  -1  -6  25      172.90      144.22     53.45 o
   0  -6  25       48.53       25.10     27.49 o
   1  -6  25       22.89       12.62     26.84 o
   2  -6  25       15.01       38.44     29.10 o
   3  -6  25       11.90       22.01     32.75 o
   4  -6  25        6.50       13.97     45.79 o
  -4  -5  25        1.37       -5.98     40.33 o
  -3  -5  25      184.46      272.16     58.00 o
  -2  -5  25       93.11      113.52     32.77 o
  -1  -5  25        0.68       11.02     24.22 o
   0  -5  25      247.91      262.80     40.09 o
   1  -5  25       70.59       75.43     30.02 o
   2  -5  25       30.39       15.90     27.60 o
   3  -5  25       18.28       14.66     29.83 o
   4  -5  25        8.94       28.74     43.90 o
  -4  -4  25        3.77      -42.44     52.47 o
  -3  -4  25      160.00      146.21     48.44 o
  -2  -4  25      180.98      233.10     47.53 o
  -1  -4  25       56.23       38.69     26.44 o
   0  -4  25        0.55       14.71     26.13 o
   1  -4  25       61.63       56.91     29.07 o
   2  -4  25      121.82      101.19     33.86 o
   3  -4  25      482.64      448.85     92.97 o
   4  -4  25      155.19      198.55     55.33 o
  -4  -3  25       30.39       74.84     69.44 o
  -3  -3  25      105.33       53.16     38.19 o
  -2  -3  25      840.33      894.39     74.52 o
  -1  -3  25       20.81        6.13     33.96 o
   0  -3  25      532.67      535.71     46.58 o
   1  -3  25      789.67      726.87    106.48 o
   2  -3  25        0.31       30.40     36.99 o
   3  -3  25       19.80       15.07     34.84 o
   4  -3  25       20.00       -2.31     54.78 o
  -4  -2  25       12.95       -2.31     59.41 o
  -3  -2  25       32.80       53.24     38.82 o
  -2  -2  25      491.60      582.81     64.26 o
  -1  -2  25       26.97       42.90     53.24 o
   0  -2  25       54.60       43.58     37.10 o
   1  -2  25       17.16        5.89     32.04 o
   2  -2  25        2.06        7.94     35.45 o
   3  -2  25       14.42       36.59     40.89 o
   4  -2  25        0.36       21.60     60.18 o
  -5  -1  25       48.60       49.38     68.67 o
  -4  -1  25        3.03      -25.46     56.32 o
  -3  -1  25       51.97       20.67     37.52 o
  -2  -1  25       50.81       18.32     35.66 o
  -1  -1  25       36.95       24.01     34.80 o
   0  -1  25        9.21        9.33     31.24 o
   1  -1  25        1.52       23.80     34.10 o
   2  -1  25       44.24       21.78     40.12 o
   3  -1  25       14.25       12.35     50.15 o
   4  -1  25       46.57       73.30     67.13 o
  -5   0  25        0.28        9.26     66.35 o
  -4   0  25        0.04       45.33     41.89 o
  -3   0  25       37.91        6.64     36.87 o
  -2   0  25        1.75      -19.56     35.91 o
  -1   0  25        0.76        5.21     34.11 o
   0   0  25       43.03       43.32     35.91 o
   1   0  25       19.48       31.17     36.36 o
   2   0  25      273.70      329.14     54.81 o
   3   0  25       49.50       95.67     60.95 o
  -4   1  25        0.11       -8.55     38.00 o
  -3   1  25        0.92       29.32     40.07 o
  -2   1  25        2.73      -18.54     33.83 o
  -1   1  25        7.18      -30.01     30.01 o
   0   1  25        2.75       -5.79     32.73 o
   1   1  25       14.59       -5.94     33.27 o
   2   1  25       32.36       34.72     56.32 o
   3   1  25       63.20       48.61     61.73 o
  -4   2  25        9.79        3.65     40.74 o
  -3   2  25       23.35       35.35     42.62 o
  -2   2  25        1.48        2.79     37.81 o
  -1   2  25       29.15       61.87     40.87 o
   0   2  25        9.91        2.62     34.90 o
   1   2  25       21.34       38.04     37.63 o
   2   2  25        5.09      -25.46     47.84 o
   3   2  25        0.52      -13.89     54.78 o
  -4   3  25       33.47       35.76     44.80 o
  -3   3  25        2.00      -15.51     37.90 o
  -2   3  25        0.20       37.63     40.10 o
  -1   3  25       29.34       48.18     45.91 o
   0   3  25      185.56      202.80     84.10 o
   1   3  25      670.37      746.10    111.88 o
   2   3  25        0.95       38.58     60.95 o
  -4   4  25       14.86      -13.87     43.90 o
  -3   4  25        8.31       -6.08     39.18 o
  -2   4  25        0.21      -18.84     37.37 o
  -1   4  25       14.84       14.95     38.09 o
   0   4  25        0.85      -33.28     33.28 o
   1   4  25        8.00      -40.12     52.47 o
   2   4  25        8.30       30.86     64.04 o
  -3   5  25       79.85      103.48     51.49 o
  -2   5  25       14.37       27.49     43.39 o
  -1   5  25       97.24      131.16     52.60 o
   0   5  25      590.51      724.50    118.05 o
   1   5  25     1077.13     1024.64    138.11 o
  -1   6  25        0.16       -9.26     60.18 o
  -1  -9  26       10.40       57.73     36.21 o
   0  -9  26       13.39       29.33     43.38 o
   1  -9  26       13.06       19.74     31.56 o
   2  -9  26       13.47       24.95     30.94 o
  -2  -8  26       19.13       23.44     45.53 o
  -1  -8  26        3.28      -11.33     29.29 o
   0  -8  26      239.28      297.72     44.43 o
   1  -8  26       64.25      134.30     37.98 o
   2  -8  26        2.72       24.57     31.33 o
  -3  -7  26        4.73        6.66     42.94 o
  -2  -7  26       14.69       24.67     41.28 o
  -1  -7  26       35.03       49.80     41.06 o
   0  -7  26      178.67      247.82     40.93 o
   1  -7  26       61.48       71.74     32.60 o
   2  -7  26       32.92       76.61     33.49 o
   3  -7  26       36.09       21.43     30.45 o
  -3  -6  26       12.02       42.38     44.99 o
  -2  -6  26       38.66       66.04     46.34 o
  -1  -6  26        0.49       29.47     26.85 o
   0  -6  26       52.45       32.32     28.22 o
   1  -6  26        1.11       10.37     27.47 o
   2  -6  26        1.34        0.81     27.21 o
   3  -6  26        0.05       22.81     32.63 o
  -4  -5  26        2.59       -0.77     64.04 o
  -3  -5  26       29.07       42.07     41.63 o
  -2  -5  26       14.29       67.13     64.81 o
  -1  -5  26        2.73       14.45     34.09 o
   0  -5  26      170.21      199.39     38.29 o
   1  -5  26        6.18       39.67     28.04 o
   2  -5  26       70.76       71.18     32.11 o
   3  -5  26       16.31       33.89     32.41 o
  -4  -4  26        4.17       15.43     63.27 o
  -3  -4  26      114.00      187.96     52.85 o
  -2  -4  26      578.80      643.80     67.46 o
  -1  -4  26        8.22       46.15     37.45 o
   0  -4  26       76.69       76.73     30.33 o
   1  -4  26       85.12       71.96     31.88 o
   2  -4  26       79.79       58.09     40.66 o
   3  -4  26       11.52       13.82     38.53 o
  -4  -3  26       44.95       73.30     68.67 o
  -3  -3  26        0.15       63.27     63.27 o
  -2  -3  26     1105.77     1279.67    108.79 o
  -1  -3  26        3.02       25.43     34.11 o
   0  -3  26       26.64       24.17     25.85 o
   1  -3  26       55.47       40.68     38.37 o
   2  -3  26       94.77       83.17     43.92 o
   3  -3  26       14.97       15.80     37.43 o
  -4  -2  26        6.63       28.55     67.13 o
  -3  -2  26      641.37      589.93     94.52 o
  -2  -2  26      298.77      311.68     54.48 o
  -1  -2  26       38.24       12.36     36.44 o
   0  -2  26        0.00      -24.41     33.39 o
   1  -2  26      116.89       92.91     43.06 o
   2  -2  26      150.42       89.84     64.04 o
   3  -2  26        5.76      -17.60     36.44 o
  -4  -1  26      114.61      129.62     81.01 o
  -3  -1  26      259.46      234.12     53.55 o
  -2  -1  26        0.26       28.02     38.32 o
  -1  -1  26        0.24       18.65     35.41 o
   0  -1  26       18.85       25.66     38.98 o
   1  -1  26       17.00       50.42     39.48 o
   2  -1  26        0.97        8.04     35.81 o
   3  -1  26       37.55       -1.54     52.47 o
  -4   0  26       43.77       16.10     43.06 o
  -3   0  26       98.06      104.05     68.28 o
  -2   0  26        8.64        4.40     36.44 o
  -1   0  26       15.89       17.99     45.52 o
   0   0  26       43.66       38.54     39.98 o
   1   0  26       13.96      -20.28     32.84 o
   2   0  26       43.66       45.92     37.35 o
   3   0  26        5.63      -40.12     50.92 o
  -4   1  26       25.83        3.08     42.70 o
  -3   1  26        9.34       -5.49     38.45 o
  -2   1  26       12.73       33.30     41.29 o
  -1   1  26       10.88       27.78     38.74 o
   0   1  26        0.18       -5.72     34.64 o
   1   1  26       52.86       71.10     39.67 o
   2   1  26        0.03      -23.92     49.38 o
   3   1  26       43.60       91.04     70.98 o
  -4   2  26       17.01        0.61     43.83 o
  -3   2  26       13.88       18.02     41.42 o
  -2   2  26       11.11       22.38     39.28 o
  -1   2  26        0.43      -31.04     36.00 o
   0   2  26        1.82       -4.25     36.68 o
   1   2  26        1.36      -19.43     34.80 o
   2   2  26        0.70      -17.75     53.24 o
  -3   3  26        8.76       20.36     39.78 o
  -2   3  26        2.01       14.12     59.02 o
  -1   3  26        0.01        2.43     38.98 o
   0   3  26        0.16        1.50     36.91 o
   1   3  26       29.83       17.75     54.01 o
   2   3  26       11.90      -15.43     55.55 o
  -3   4  26        0.02      -29.40     40.03 o
  -2   4  26        0.09       33.87     42.46 o
  -1   4  26       27.98       21.50     45.91 o
   0   4  26       21.88       27.78     64.04 o
   1   4  26       50.22       56.32     67.13 o
  -2   5  26       38.66        2.85     45.01 o
  -1   5  26        0.66       22.03     43.31 o
   0   5  26       99.51      102.62     74.84 o
  -1  -8  27       30.14      111.69     50.93 o
   0  -8  27       62.58       96.85     34.63 o
   1  -8  27       71.71      104.61     35.56 o
   2  -8  27        5.36       10.34     31.72 o
  -2  -7  27       19.76       61.82     45.98 o
  -1  -7  27        1.54       -8.49     65.58 o
   0  -7  27        2.34       13.63     42.13 o
   1  -7  27       18.80       54.05     34.54 o
   2  -7  27        0.88      -13.23     27.13 o
  -3  -6  27        2.81       20.06     43.10 o
  -2  -6  27       26.03       63.52     45.26 o
  -1  -6  27        3.77       43.34     37.67 o
   0  -6  27       11.91       -1.29     27.61 o
   1  -6  27       22.88       27.44     29.01 o
   2  -6  27        7.38       27.18     34.41 o
  -3  -5  27       16.96       61.24     48.61 o
  -2  -5  27       19.89       28.55     66.35 o
  -1  -5  27       97.99       99.75     43.08 o
   0  -5  27       86.09      101.19     33.14 o
   1  -5  27        0.98       30.23     28.07 o
   2  -5  27        7.28       28.59     31.38 o
   3  -5  27        1.05        0.08     38.32 o
  -3  -4  27       18.92       58.64     68.67 o
  -2  -4  27        4.00       36.33     35.40 o
  -1  -4  27       63.23        8.85     34.71 o
   0  -4  27       22.30       18.52     37.23 o
   1  -4  27       25.85       18.15     28.76 o
   2  -4  27        0.00      -13.02     37.13 o
   3  -4  27       10.14        6.78     40.10 o
  -3  -3  27      142.37       71.76     69.44 o
  -2  -3  27        1.13       -1.77     33.96 o
  -1  -3  27       36.34       62.86     39.86 o
   0  -3  27       80.85      114.36     44.38 o
   1  -3  27      246.36      188.71     55.55 o
   2  -3  27       31.55       21.14     37.20 o
   3  -3  27        0.77       47.85     41.14 o
  -4  -2  27       27.05       59.41     70.98 o
  -3  -2  27       33.19       45.73     39.45 o
  -2  -2  27       27.53       37.50     39.48 o
  -1  -2  27       92.91      125.96     44.93 o
   0  -2  27        2.90       12.00     36.67 o
   1  -2  27      511.14      481.38     65.18 o
   2  -2  27        0.21       27.11     37.77 o
   3  -2  27       33.22       72.53     58.64 o
  -4  -1  27      455.07      632.68    119.59 o
  -3  -1  27      264.19      194.06     51.29 o
  -2  -1  27       66.43      111.30     45.35 o
  -1  -1  27        1.49        1.40     36.12 o
   0  -1  27      255.27      193.20     51.01 o
   1  -1  27      217.81      163.39     48.99 o
   2  -1  27       13.12        2.71     37.98 o
   3  -1  27       12.75      -23.15     51.69 o
  -4   0  27      164.78      200.46     74.84 o
  -3   0  27       10.22      -17.42     51.69 o
  -2   0  27       32.18       41.20     41.16 o
  -1   0  27        0.34      -18.99     35.22 o
   0   0  27        4.09       27.99     36.13 o
   1   0  27        1.47       46.35     39.27 o
   2   0  27       24.10       53.24     60.18 o
  -3   1  27       67.08       87.37     47.77 o
  -2   1  27        0.15        9.18     40.07 o
  -1   1  27        0.43      -32.80     32.80 o
   0   1  27       54.19       71.50     45.01 o
   1   1  27       79.12       63.04     42.26 o
   2   1  27        3.55      -10.03     50.15 o
  -3   2  27        0.00       27.69     45.91 o
  -2   2  27        4.53       -9.26     58.25 o
  -1   2  27        0.08      -25.29     37.60 o
   0   2  27        1.62       10.24     38.19 o
   1   2  27        3.14      -11.57     50.92 o
  -3   3  27        0.00      -16.62     41.17 o
  -2   3  27       34.42       57.54     47.46 o
  -1   3  27       23.33       43.23     45.21 o
   0   3  27        0.31       36.41     41.12 o
   1   3  27       42.88        2.31     56.32 o
  -1   4  27        1.27        9.29     43.31 o
  -1  -7  28        4.80      -54.01     54.01 o
   0  -7  28        3.44       10.66     29.34 o
   1  -7  28      318.32      369.32     49.72 o
  -2  -6  28        0.36        4.63     68.67 o
  -1  -6  28        0.79       12.58     47.45 o
   0  -6  28        6.77       24.60     38.68 o
   1  -6  28       35.20       42.49     30.41 o
   2  -6  28       74.18       68.29     35.13 o
  -2  -5  28        7.14        0.77     58.64 o
  -1  -5  28      111.25      106.83     45.56 o
   0  -5  28       23.59       53.32     41.52 o
   1  -5  28       40.22       33.06     30.92 o
   2  -5  28       75.54      118.64     38.15 o
  -3  -4  28        2.62        6.17     64.04 o
  -2  -4  28        0.24       -0.54     34.62 o
  -1  -4  28      150.10      151.91     48.57 o
   0  -4  28        3.20       31.28     40.41 o
   1  -4  28       37.64       80.18     44.04 o
   2  -4  28       45.09       73.75     46.46 o
  -3  -3  28      188.77      358.78     98.76 o
  -2  -3  28      105.38       65.86     42.82 o
  -1  -3  28       62.71        0.06     36.12 o
   0  -3  28       97.42      123.81     46.68 o
   1  -3  28       15.59       27.73     39.43 o
   2  -3  28        9.37       15.15     56.32 o
  -3  -2  28       40.01       23.15     62.50 o
  -2  -2  28        0.64        7.10     37.43 o
  -1  -2  28       74.11       76.65     43.93 o
   0  -2  28      681.11      604.21     70.97 o
   1  -2  28       45.59       43.97     41.34 o
   2  -2  28        8.66      -11.62     42.05 o
  -3  -1  28       13.77      -20.83     55.94 o
  -2  -1  28       17.51       22.29     40.41 o
  -1  -1  28       27.39       94.33     44.65 o
   0  -1  28       38.16       34.15     42.44 o
   1  -1  28        3.44        8.33     38.46 o
   2  -1  28        0.02       31.60     39.48 o
  -3   0  28      115.89       66.62     47.08 o
  -2   0  28      148.80      123.56     48.87 o
  -1   0  28       11.99       35.64     41.20 o
   0   0  28       51.07       58.37     43.79 o
   1   0  28        1.23      -30.44     34.84 o
   2   0  28       47.07       67.90     60.95 o
  -3   1  28       30.88       75.84     49.74 o
  -2   1  28        6.92       21.48     42.15 o
  -1   1  28        1.29       21.72     38.37 o
   0   1  28        0.79       -9.30     38.00 o
   1   1  28        8.47        0.35     37.13 o
  -2   2  28        0.30      -29.41     39.73 o
  -1   2  28        2.39       30.68     41.08 o
   0   2  28        0.58       12.61     40.36 o
  -1   3  28        0.14        4.95     41.73 o
  -1  -6  29       53.79       70.98     76.38 o
   0  -6  29       10.44      -20.76     36.53 o
  -1  -5  29        0.31       -7.92     36.64 o
   0  -5  29      170.90      122.99     50.23 o
   1  -5  29        6.77       -1.90     40.51 o
  -2  -4  29      140.07      202.15     88.73 o
  -1  -4  29        7.38      -13.64     36.34 o
   0  -4  29       16.87        1.12     45.14 o
   1  -4  29        1.94       13.13     49.77 o
  -2  -3  29        0.02      -12.65     39.28 o
  -1  -3  29       89.33       61.90     44.31 o
   0  -3  29        2.76        3.22     37.60 o
   1  -3  29       14.68       -0.45     35.17 o
  -2  -2  29        3.62        5.21     38.87 o
  -1  -2  29        0.38      -21.60     37.99 o
   0  -2  29        0.18       65.09     43.25 o
   1  -2  29       21.47       30.57     42.18 o
  -2  -1  29       19.65       10.79     39.86 o
  -1  -1  29      231.41      205.29     60.57 o
   0  -1  29      255.57      231.12     55.03 o
   1  -1  29        3.69       10.07     37.76 o
  -2   0  29        1.56       13.09     41.69 o
  -1   0  29      105.88       45.60     44.26 o
   0   0  29       30.37       35.25     41.66 o
   1   0  29        0.83      -10.21     37.81 o
  -1   1  29       23.15       31.59     42.84 o
   0   1  29        0.63      -29.78     46.68 o
  -1  -3  30       21.58       -3.59     40.39 o
   0  -3  30        0.01       14.01     38.49 o
  -1  -2  30        3.80       -9.46     38.72 o
   0  -2  30       38.16       73.67     47.21 o
 
